# Supplementary material for: Aging and Replicative Senescence Have Related Effects on Human Stem and Progenitor Cells
Source: PLoS One. 2009 Jun 9;4(6):e5846. doi: 10.1371/journal.pone.0005846 (PMC2688074; doi:10.1371/journal.pone.0005846)
Supplement: Table S1 — Gene list of differentially expressed genes in aging of MSC. This table summarizes significantly age-induced (red; 99 ESTs) and age-repressed genes (green; 85 ESTs). The table contains the following columns: 1) Affymetrix ID, 2) Gene Titel, 3) Gene Symbol, 4) Chromosomal location, 5) number of present detections in 12 hybridizations, 6) Correlation coefficient with the template (PTM-matching), and 7) P-value. (0.06 MB XLS) [file pone.0005846.s009.xls]

## Sheet: Tabelle1
Affymetrix ID	Gene Title	Gene Symbol	Chromosomal Location	Present detections	R values	p Values
225381_at	hypothetical gene supported by BX647608	LOC399959	chr11q24.1	12	0.890908	0.000101058
210135_s_at	short stature homeobox 2	SHOX2	chr3q25-q26.1	8	0.866109	0.000269492
227705_at	transcription elongation factor A (SII)-like 7	TCEAL7	chrXq22.1	12	0.849834	0.000464724
204679_at	potassium channel, subfamily K, member 1	KCNK1	chr1q42-q43	12	0.843979	0.000556884
243367_at	High-mobility group box 2	HMGB2	chr4q31	11	0.840729	0.000613798
206376_at	solute carrier family 6, member 15	SLC6A15	chr12q21.3	10	0.834778	0.000729622
212364_at	myosin IB	MYO1B	chr2q12-q34	12	0.832613	0.000775688
213661_at	regeneration associated muscle protease	DKFZP586H2123	chr11p13	11	0.825777	0.000936099
205116_at	laminin, alpha 2 (merosin, congenital muscular dystrophy)	LAMA2	chr6q22-q23	10	0.815279	0.0012309
230438_at	T-box 15	TBX15	chr1p11.1	12	0.808155	0.0014684
226211_at	maternally expressed 3	MEG3	chr14q32	9	0.80673	0.00151986
233518_at	Similar to lymphocyte-specific protein 1	LOC654342	chr2p11.1	8	0.805908	0.00155015
214844_s_at	docking protein 5	DOK5	chr20q13.2	12	0.803755	0.00163174
232644_x_at	OCIA domain containing 1	OCIAD1	chr4p11	12	0.798434	0.0018475
232122_s_at	ventricular zone expressed PH domain homolog 1 (zebrafish)	VEPH1	chr3q24-q25	12	0.797428	0.00189061
226583_at	FLJ40142 protein	FLJ40142	chr12q24.11	11	0.79616	0.00194606
219522_at	four jointed box 1 (Drosophila)	FJX1	chr11p13	11	0.795246	0.00198679
218796_at	chromosome 20 open reading frame 42	C20orf42	chr20p12.3	9	0.79392	0.00204705
226281_at	delta/notch-like EGF repeat containing	DNER	chr2q36.3	9	0.790922	0.00218846
223557_s_at	transmembrane protein with EGF-like and two follistatin-like domains 2	TMEFF2	chr2q32.3	8	0.787003	0.00238443
212442_s_at	LAG1 homolog, ceramide synthase 6 (S. cerevisiae)	LASS6	chr2q24.3	12	0.786598	0.00240543
229325_at	zinc finger, ZZ-type containing 3	ZZZ3	chr1p31.1	12	0.7841	0.00253802
211527_x_at	vascular endothelial growth factor A	VEGFA	chr6p12	11	0.783087	0.00259334
231817_at	ubiquitin specific peptidase 53	USP53	chr4q26	12	0.782804	0.002609
231775_at	tumor necrosis factor receptor superfamily, member 10a	TNFRSF10A	chr8p21	11	0.780133	0.00275996
244885_at	CDNA FLJ36559 fis, clone TRACH2009291	---	---	10	0.778776	0.0028392
1558105_a_at	Homo sapiens, Similar to LOC169932, clone IMAGE:4499203, mRNA	---	---	12	0.77791	0.00289062
226550_at	Homo sapiens, Similar to LOC169932, clone IMAGE:4499203, mRNA	---	---	12	0.776861	0.0029539
218424_s_at	STEAP family member 3	STEAP3	chr2q14.2	12	0.775287	0.00305083
235272_at	suprabasin	SBSN	chr19q13.13	10	0.774964	0.00307099
216840_s_at	laminin, alpha 2 (merosin, congenital muscular dystrophy)	LAMA2	chr6q22-q23	7	0.774821	0.00307995
200947_s_at	glutamate dehydrogenase 1	GLUD1	chr10q23.3	12	0.773336	0.00317429
212732_at	maternally expressed 3	MEG3	chr14q32	8	0.773007	0.0031955
206172_at	interleukin 13 receptor, alpha 2	IL13RA2	chrXq13.1-q28	11	0.771476	0.00329551
231718_at	SLU7 splicing factor homolog (S. cerevisiae)	SLU7	chr5q33.3	12	0.768787	0.00347692
202728_s_at	latent transforming growth factor beta binding protein 1	LTBP1	chr2p22-p21	11	0.768784	0.00347709
234870_at	tetratricopeptide repeat, ankyrin repeat and coiled-coil containing 1	TANC1	chr2q24.1-q24.2	8	0.767485	0.0035674
203186_s_at	S100 calcium binding protein A4	S100A4	chr1q21	12	0.765256	0.00372654
231467_at	Hypothetical LOC646590	LOC646590	chr14q32.31	8	0.764152	0.00380726
206201_s_at	mesenchyme homeobox 2	MEOX2	chr7p22.1-p21.3	12	0.7616	0.00399908
209758_s_at	microfibrillar associated protein 5	MFAP5	chr12p13.1-p12.3	10	0.757114	0.00435378
236980_at	ELISC-1	---	---	11	0.753501	0.00465637
226517_at	branched chain aminotransferase 1, cytosolic	BCAT1	chr12pter-q12	12	0.753151	0.00468651
225662_at	sterile alpha motif and leucine zipper containing kinase AZK	ZAK	chr2q24.2	12	0.752956	0.00470342
223392_s_at	teashirt family zinc finger 3	TSHZ3	chr19q12	12	0.75009	0.00495647
204472_at	GTP binding protein overexpressed in skeletal muscle	GEM	chr8q13-q21	12	0.749618	0.00499908
212171_x_at	vascular endothelial growth factor A	VEGFA	chr6p12	12	0.748317	0.00511804
205100_at	glutamine-fructose-6-phosphate transaminase 2	GFPT2	chr5q34-q35	12	0.748221	0.00512691
239352_at	solute carrier family 6, member 15	SLC6A15	chr12q21.3	11	0.747563	0.00518798
214110_s_at	Similar to lymphocyte-specific protein 1	LOC654342	chr2p11.1	12	0.745312	0.00540103
213194_at	roundabout, axon guidance receptor, homolog 1 (Drosophila)	ROBO1	chr3p12	12	0.744679	0.00546206
203476_at	trophoblast glycoprotein	TPBG	chr6q14-q15	12	0.74108	0.0058193
230083_at	Full length insert cDNA clone YI48C03	---	---	12	0.740173	0.00591207
203692_s_at	E2F transcription factor 3	E2F3	chr6p22	11	0.736204	0.00633101
234973_at	solute carrier family 38, member 5	SLC38A5	chrXp11.23	11	0.735866	0.00636766
208859_s_at	alpha thalassemia/mental retardation syndrome X-linked (RAD54 homolog, S. cerevisiae) /// similar to transcriptional regulator ATRX isoform 1	ATRX /// LOC728849	chrXq13.1-q21.1	12	0.735367	0.00642206
210026_s_at	caspase recruitment domain family, member 10	CARD10	chr22q13.1	10	0.735069	0.00645477
235035_at	solute carrier family 35, member E1	SLC35E1	chr19p13.11	12	0.73392	0.00658195
238800_s_at	hypothetical protein MGC13114	MGC13114	chr16p13.3	9	0.732454	0.00674697
204429_s_at	solute carrier family 2 (facilitated glucose/fructose transporter), member 5	SLC2A5	chr1p36.2	7	0.731378	0.00687002
206858_s_at	homeobox C6	HOXC6	chr12q13.3	12	0.729339	0.00710778
232247_at	zinc finger protein 502	ZNF502	chr3p21.31	11	0.729201	0.00712413
205257_s_at	amphiphysin (Stiff-Man syndrome with breast cancer 128kDa autoantigen)	AMPH	chr7p14-p13	10	0.728634	0.00719145
208394_x_at	endothelial cell-specific molecule 1	ESM1	chr5q11.2	7	0.728538	0.00720292
210794_s_at	maternally expressed 3	MEG3	chr14q32	11	0.728502	0.00720713
201850_at	capping protein (actin filament), gelsolin-like	CAPG	chr2p11.2	12	0.727317	0.00734962
227340_s_at	RGM domain family, member B	RGMB	chr5q21.1	12	0.727249	0.00735785
211776_s_at	erythrocyte membrane protein band 4.1-like 3 /// erythrocyte membrane protein band 4.1-like 3	EPB41L3	chr18p11.32	7	0.726731	0.0074209
202157_s_at	CUG triplet repeat, RNA binding protein 2	CUGBP2	chr10p13	8	0.726428	0.00745789
230869_at	similar to transmembrane protein 28 /// similar to transmembrane protein 28	LOC728215 /// LOC731895	chr13q33.3	7	0.725292	0.00759802
237212_at	Hypothetical protein LOC130355	LOC130355	chr2q14.2	7	0.724993	0.00763523
225651_at	ubiquitin-conjugating enzyme E2E 2 (UBC4/5 homolog, yeast)	UBE2E2	chr3p24.2	12	0.724853	0.00765265
223383_at	zinc and ring finger 1	ZNRF1	chr16q23.1	12	0.724737	0.0076672
219434_at	triggering receptor expressed on myeloid cells 1	TREM1	chr6p21.1	10	0.721502	0.0080797
225240_s_at	musashi homolog 2 (Drosophila)	MSI2	chr17q22	12	0.720728	0.00818077
87100_at	abhydrolase domain containing 2	ABHD2	chr15q26.1	8	0.720599	0.00819775
200081_s_at	ribosomal protein S6 /// ribosomal protein S6	RPS6	chr9p21	12	0.719873	0.0082936
228308_at	ADP-ribosylation factor 3	ARF3	chr12q13	12	0.719858	0.00829558
218451_at	CUB domain containing protein 1	CDCP1	chr3p21.31	8	0.719594	0.00833063
1553706_at	HtrA serine peptidase 4	HTRA4	chr8p11.23	9	0.719219	0.0083806
225102_at	monoglyceride lipase	MGLL	chr3q21.3	12	0.719028	0.00840616
1558714_at	Roundabout, axon guidance receptor, homolog 1 (Drosophila)	ROBO1	chr3p12	7	0.717487	0.00861449
226071_at	ADAMTS-like 4	ADAMTSL4	chr1q21.2	12	0.717367	0.0086308
204797_s_at	echinoderm microtubule associated protein like 1	EML1	chr14q32	12	0.716668	0.0087267
203385_at	diacylglycerol kinase, alpha 80kDa /// beta-carotene dioxygenase 2	DGKA /// BCDO2	chr12q13.3 /// chr11q22.3-q23.1	12	0.716272	0.0087814
212702_s_at	bicaudal D homolog 2 (Drosophila)	BICD2	chr9q22.31	12	0.715176	0.00893408
229432_at	N-acetylglutamate synthase	NAGS	chr17q21.31	10	0.714763	0.00899199
235061_at	protein phosphatase 1K (PP2C domain containing)	PPM1K	chr4q22.1	12	0.713879	0.00911726
212425_at	secretory carrier membrane protein 1	SCAMP1	chr5q13.3-q14.1	12	0.713347	0.00919308
225942_at	neurolysin (metallopeptidase M3 family)	NLN	chr5q12.3	12	0.712421	0.00932643
219771_at	TBC1 domain family, member 8B (with GRAM domain)	TBC1D8B	chrXq22.3	11	0.71209	0.00937449
212995_x_at	family with sequence similarity 128, member B	FAM128B	chr2q21.1	12	0.710147	0.00965991
225210_s_at	family with sequence similarity 103, member A1	FAM103A1	chr15q25.2	12	0.710093	0.00966802
239790_s_at	Exosome component 2	EXOSC2	chr9q34	7	0.709524	0.00975286
229404_at	twist homolog 2 (Drosophila)	TWIST2	chr2q37.3	12	0.709281	0.00978926
235311_at	FK506 binding protein 14, 22 kDa	FKBP14	chr7p15.1	12	0.709226	0.00979756
60474_at	chromosome 20 open reading frame 42	C20orf42	chr20p12.3	10	0.709019	0.00982864
205174_s_at	glutaminyl-peptide cyclotransferase (glutaminyl cyclase)	QPCT	chr2p22.2	11	0.708563	0.00989738
202052_s_at	retinoic acid induced 14	RAI14	chr5p13.3-p13.2	12	0.708329	0.00993286
226723_at	coiled-coil domain containing 23	CCDC23	chr1p34.2	12	-0.708353	0.00992929
206129_s_at	arylsulfatase B	ARSB	chr5p11-q13|5q11-q13	12	-0.708616	0.00988936
201146_at	nuclear factor (erythroid-derived 2)-like 2	NFE2L2	chr2q31	12	-0.70898	0.00983449
223960_s_at	chromosome 16 open reading frame 5	C16orf5	chr16p13.3	12	-0.708983	0.00983409
223665_at	actin related protein M1	ARPM1	chr3q26.2	12	-0.710279	0.00964036
221060_s_at	toll-like receptor 4 /// toll-like receptor 4	TLR4	chr9q32-q33	11	-0.71034	0.00963128
232068_s_at	toll-like receptor 4	TLR4	chr9q32-q33	12	-0.711287	0.00949168
208510_s_at	peroxisome proliferator-activated receptor gamma	PPARG	chr3p25	12	-0.711308	0.00948861
200701_at	Niemann-Pick disease, type C2	NPC2	chr14q24.3	12	-0.712106	0.00937212
219332_at	MICAL-like 2	MICALL2	chr7p22.3	11	-0.712765	0.00927674
209274_s_at	HESB like domain containing 2	HBLD2	chr9q21.33	12	-0.712969	0.00924741
213386_at	Ring finger protein 20	RNF20	chr9q22	11	-0.713832	0.00912388
209506_s_at	nuclear receptor subfamily 2, group F, member 1	NR2F1	chr5q14	11	-0.713997	0.0091004
204502_at	SAM domain and HD domain 1	SAMHD1	chr20pter-q12	12	-0.714454	0.00903558
1557192_at	chromosome 1 open reading frame 136	C1orf136	chr1q42.2	10	-0.716659	0.00872794
242515_x_at	chromosome 11 open reading frame 17	C11orf17	chr11p15.3	12	-0.718059	0.00853672
212558_at	sprouty homolog 1, antagonist of FGF signaling (Drosophila)	SPRY1	chr4q28.1	12	-0.719129	0.00839263
242940_x_at	distal-less homeobox 6	DLX6	chr7q22	8	-0.719387	0.00835819
1554547_at	family with sequence similarity 13, member C1	FAM13C1	chr10q21.1	10	-0.719622	0.00832692
201707_at	peroxisomal biogenesis factor 19	PEX19	chr1q22	12	-0.720255	0.00824307
215299_x_at	sulfotransferase family, cytosolic, 1A, phenol-preferring, member 1	SULT1A1	chr16p12.1	10	-0.723269	0.00785233
212730_at	desmuslin	DMN	chr15q26.3	12	-0.72349	0.00782427
226109_at	chromosome 21 open reading frame 91	C21orf91	chr21q21.1	12	-0.725563	0.00756442
223245_at	spermatid perinuclear RNA binding protein	STRBP	chr9q33.3	12	-0.727151	0.00736977
230604_at	Transcribed locus, moderately similar to XP_512041.1 similar to Myosin regulatory light chain 2, nonsarcomeric (Myosin RLC) [Pan troglodytes]	---	---	12	-0.728269	0.00723501
228660_x_at	sema domain, immunoglobulin domain (Ig), transmembrane domain (TM) and short cytoplasmic domain, (semaphorin) 4F	SEMA4F	chr2p13.1	12	-0.72978	0.00705584
207069_s_at	SMAD family member 6	SMAD6	chr15q21-q22	12	-0.730598	0.00696031
227946_at	oxysterol binding protein-like 7	OSBPL7	chr17q21	11	-0.732414	0.00675149
218322_s_at	acyl-CoA synthetase long-chain family member 5	ACSL5	chr10q25.1-q25.2	9	-0.732723	0.0067164
235753_at	homeobox A7	HOXA7	chr7p15-p14	12	-0.734016	0.00657126
205026_at	signal transducer and activator of transcription 5B	STAT5B	chr17q11.2	12	-0.734898	0.00647355
216823_at	ribosomal protein S3A /// similar to ribosomal protein S3a /// similar to 40S ribosomal protein S3a (V-fos transformation effector protein) /// similar to 40S ribosomal protein S3a (V-fos transformation effector protein) /// similar to 40S ribosomal protein S3a /// similar to ribosomal protein S3a /// similar to 40S ribosomal protein S3a (V-fos transformation effector protein) /// similar to 40S …	RPS3A /// LOC146053 /// LOC391168 /// LOC391706 /// LOC400652 /// LOC439992 /// LOC643932 /// LOC644972 /// LOC646216 /// LOC646527	chr4q31.2-q31.3 /// chr15q15.2 /// chr1q42.12 /// chr4q31.3 /// chr18q21.32 /// chr10q23.1 /// chr5q14.1 /// chr7q21.3 /// chr22q12.1 /// chr13q12.13	12	-0.73523	0.0064371
200694_s_at	DEAD (Asp-Glu-Ala-Asp) box polypeptide 24	DDX24	chr14q32	12	-0.736112	0.00634097
242245_at	Synapse defective 1, Rho GTPase, homolog 2 (C. elegans)	SYDE2	chr1p22.3	12	-0.737635	0.00617742
207605_x_at	zinc finger protein 117	ZNF117	chr7q11.2	7	-0.739188	0.00601397
1553815_a_at	---	---	---	11	-0.739301	0.00600218
213203_at	Small nuclear RNA activating complex, polypeptide 5, 19kDa	SNAPC5	chr15q22.31	12	-0.739571	0.00597421
205081_at	cysteine-rich protein 1 (intestinal) /// galactokinase 2	CRIP1 /// GALK2	chr14q32.33 /// chr15q21.1	9	-0.740149	0.00591449
208436_s_at	interferon regulatory factor 7	IRF7	chr11p15.5	7	-0.740166	0.00591277
227481_at	CNKSR family member 3	CNKSR3	chr6q25.2	12	-0.740603	0.00586795
1557223_at	succinate dehydrogenase complex, subunit A, flavoprotein pseudogene 2	SDHALP2	chr3q29	11	-0.741857	0.00574078
242727_at	ADP-ribosylation factor-like 5B	ARL5B	chr10p12.33	10	-0.741926	0.00573379
203680_at	protein kinase, cAMP-dependent, regulatory, type II, beta	PRKAR2B	chr7q22	12	-0.742031	0.00572321
218139_s_at	chromosome 14 open reading frame 108	C14orf108	chr14q23.1	12	-0.74268	0.00565838
242532_at	---	---	---	9	-0.745775	0.00535663
36499_at	cadherin, EGF LAG seven-pass G-type receptor 2 (flamingo homolog, Drosophila)	CELSR2	chr1p21	8	-0.746978	0.00524271
229860_x_at	hypothetical gene supported by BC038466; BC062790	LOC401115	chr4p16.3	12	-0.747092	0.00523206
228736_at	DNA helicase HEL308	HEL308	chr4q21.23	12	-0.747185	0.00522332
231577_s_at	guanylate binding protein 1, interferon-inducible, 67kDa	GBP1	chr1p22.2	12	-0.74911	0.00504532
212322_at	sphingosine-1-phosphate lyase 1	SGPL1	chr10q21	12	-0.750835	0.00488969
218837_s_at	ubiquitin-conjugating enzyme E2D 4 (putative)	UBE2D4	chr7p13	12	-0.752574	0.00473653
209607_x_at	sulfotransferase family, cytosolic, 1A, phenol-preferring, member 3 /// sulfotransferase family, cytosolic, 1A, phenol-preferring, member 4	SULT1A3 /// SULT1A4	chr16p11.2	12	-0.7586	0.00423372
207122_x_at	sulfotransferase family, cytosolic, 1A, phenol-preferring, member 2	SULT1A2	chr16p12.1	10	-0.758731	0.00422327
243629_x_at	NADH dehydrogenase (ubiquinone) 1 beta subcomplex, 1, 7kDa	NDUFB1	chr14q32.12	9	-0.759213	0.00418499
218942_at	phosphatidylinositol-4-phosphate 5-kinase, type II, gamma	PIP5K2C	chr12q13.3	9	-0.759718	0.00414508
221031_s_at	apolipoprotein L domain containing 1 /// apolipoprotein L domain containing 1	APOLD1	chr12p13.1	12	-0.760294	0.00409998
214583_at	regulatory solute carrier protein, family 1, member 1	RSC1A1	chr1p36.1	12	-0.760751	0.00406441
229754_at	CDNA clone IMAGE:4862812	---	---	12	-0.762078	0.00396257
219716_at	apolipoprotein L, 6	APOL6	chr22q12.3	7	-0.763537	0.00385286
238053_at	dehydrogenase/reductase (SDR family) X-linked	DHRSX	chrXp22.33; Yp11.2	12	-0.763864	0.00382852
202650_s_at	KIAA0195	KIAA0195	chr17q25.1	12	-0.765125	0.00373601
219870_at	activating transcription factor 7 interacting protein 2	ATF7IP2	chr16p13.13	12	-0.765161	0.00373343
217971_at	mitogen-activated protein kinase kinase 1 interacting protein 1	MAP2K1IP1	chr4q23	12	-0.765497	0.00370907
225806_at	jub, ajuba homolog (Xenopus laevis)	JUB	chr14q11.2	12	-0.76595	0.00367643
232014_at	zinc finger protein 30	ZNF30	chr19q13.11	12	-0.769829	0.00340575
209466_x_at	pleiotrophin (heparin binding growth factor 8, neurite growth-promoting factor 1)	PTN	chr7q33-q34	8	-0.771806	0.00327375
1556190_s_at	prion protein (p27-30) (Creutzfeldt-Jakob disease, Gerstmann-Strausler-Scheinker syndrome, fatal familial insomnia)	PRNP	chr20p13	9	-0.771963	0.0032634
205943_at	tryptophan 2,3-dioxygenase	TDO2	chr4q31-q32	9	-0.774695	0.00308789
213844_at	homeobox A5	HOXA5	chr7p15-p14	12	-0.777225	0.00293183
202401_s_at	serum response factor (c-fos serum response element-binding transcription factor)	SRF	chr6p21.1	12	-0.778639	0.00284726
203637_s_at	midline 1 (Opitz/BBB syndrome)	MID1	chrXp22	12	-0.780014	0.00276686
230684_at	---	---	---	8	-0.783973	0.00254493
222683_at	ring finger protein 20	RNF20	chr9q22	12	-0.788374	0.00231442
203615_x_at	sulfotransferase family, cytosolic, 1A, phenol-preferring, member 1	SULT1A1	chr16p12.1	12	-0.794899	0.00200246
225061_at	DnaJ (Hsp40) homolog, subfamily A, member 4	DNAJA4	chr15q25.1	9	-0.796048	0.00195104
216973_s_at	homeobox B7	HOXB7	chr17q21.3	12	-0.837303	0.000678576
219527_at	MOCO sulphurase C-terminal domain containing 2	MOSC2	chr1q41	12	-0.84329	0.000568587
212705_x_at	patatin-like phospholipase domain containing 2	PNPLA2	chr11p15.5	12	-0.843704	0.000561525
207558_s_at	paired-like homeodomain transcription factor 2	PITX2	chr4q25-q27	9	-0.845007	0.000539757
223593_at	aminoadipate aminotransferase	AADAT	chr4q33	11	-0.849003	0.000477028
204779_s_at	homeobox B7	HOXB7	chr17q21.3	12	-0.851399	0.000442229
221047_s_at	MAP/microtubule affinity-regulating kinase 1	MARK1	chr1q41	12	-0.861876	0.000312546
244149_at	Myosin, light chain 9, regulatory	MYL9	chr20q11.23	11	-0.867479	0.000256597
228904_at	homeobox B3	HOXB3	chr17q21.3	12	-0.884227	0.000134457
218853_s_at	motile sperm domain containing 1	MOSPD1	chrXq26.3	12	-0.903573	5.57368e-05
