# Supplementary material for: Aging and Replicative Senescence Have Related Effects on Human Stem and Progenitor Cells
Source: PLoS One. 2009 Jun 9;4(6):e5846. doi: 10.1371/journal.pone.0005846 (PMC2688074; doi:10.1371/journal.pone.0005846)
Supplement: Table S2 — Gene list of differentially expressed genes in replicative senescence of MSC. This table summarizes significantly senescence-induced (red; 1257 ESTs) and senescence-repressed genes (green; 698 ESTs). The table contains the following columns: 1) Affymetrix ID, 2) Gene Titel, 3) Gene Symbol, 4) Chromosomal location, 5) number of present detections in 9 hybridizations, 6) Correlation coefficient with the template (PTM-matching), and 7) P-value. (0.40 MB XLS) [file pone.0005846.s010.xls]

## Sheet: Tabelle1
Arrymetrix ID	Gene Title	Gene Symbol	Chromosomal Location	Present detections	R values	p Values
204137_at	G protein-coupled receptor 137B	GPR137B	chr1q42-q43	9	0.983667	1.80443e-06
235606_at	hypothetical LOC344595	LOC344595	chr3q13.12	9	0.980268	3.48539e-06
225412_at	Transmembrane protein 87B	TMEM87B	chr2q13	9	0.977516	5.48978e-06
209598_at	paraneoplastic antigen MA2	PNMA2	chr8p21.2	9	0.975787	7.10261e-06
208740_at	Sin3A-associated protein, 18kDa	SAP18	chr13q12.11	9	0.974273	8.77012e-06
213545_x_at	sorting nexin 3	SNX3	chr6q21	9	0.973823	9.31373e-06
202419_at	follicular lymphoma variant translocation 1	FVT1	chr18q21.3	9	0.973083	1.02615e-05
223422_s_at	Rho GTPase activating protein 24	ARHGAP24	chr4q21.23-q21.3	9	0.972125	1.15872e-05
32541_at	protein phosphatase 3 (formerly 2B), catalytic subunit, gamma isoform (calcineurin A gamma)	PPP3CC	chr8p21.3	9	0.969404	1.601e-05
204797_s_at	echinoderm microtubule associated protein like 1	EML1	chr14q32	9	0.968248	1.82067e-05
219140_s_at	retinol binding protein 4, plasma	RBP4	chr10q23-q24	9	0.968232	1.82395e-05
201302_at	annexin A4	ANXA4	chr2p13	9	0.968072	1.85599e-05
225875_s_at	NIPA-like domain containing 3	NPAL3	chr1p36.12-p35.1	8	0.966912	2.10058e-05
225127_at	transmembrane protein 181	TMEM181	chr6q25.3	9	0.965748	2.36792e-05
222392_x_at	PERP, TP53 apoptosis effector	PERP	chr6q24	9	0.965416	2.44856e-05
232287_at	piggyBac transposable element derived 3	PGBD3	chr10q11	5	0.963018	3.08878e-05
203810_at	DnaJ (Hsp40) homolog, subfamily B, member 4	DNAJB4	chr1p31.1	9	0.962727	3.1738e-05
201023_at	TAF7 RNA polymerase II, TATA box binding protein (TBP)-associated factor, 55kDa	TAF7	chr5q31	9	0.962717	3.17683e-05
209911_x_at	histone cluster 1, H2bd	HIST1H2BD	chr6p21.3	9	0.962003	3.39245e-05
204024_at	oxidative stress induced growth inhibitor family member 2	OSGIN2	chr8q21	9	0.961514	3.54609e-05
206091_at	matrilin 3	MATN3	chr2p24-p23	9	0.961141	3.66624e-05
211056_s_at	steroid-5-alpha-reductase, alpha polypeptide 1 (3-oxo-5 alpha-steroid delta 4-dehydrogenase alpha 1) /// steroid-5-alpha-reductase, alpha polypeptide 1 (3-oxo-5 alpha-steroid delta 4-dehydrogenase alpha 1)	SRD5A1	chr5p15	9	0.960855	3.76051e-05
228748_at	CD59 molecule, complement regulatory protein	CD59	chr11p13	9	0.960677	3.82023e-05
201621_at	neuroblastoma, suppression of tumorigenicity 1	NBL1	chr1p36.13-p36.11	9	0.960437	3.90132e-05
202922_at	glutamate-cysteine ligase, catalytic subunit	GCLC	chr6p12	9	0.959932	4.0766e-05
222129_at	Chromosome 2 open reading frame 17	C2orf17	chr2q35	9	0.958667	4.53929e-05
201172_x_at	ATPase, H+ transporting, lysosomal 9kDa, V0 subunit e1	ATP6V0E1	chr5q35.2	9	0.958246	4.70132e-05
218086_at	neural proliferation, differentiation and control, 1	NPDC1	chr9q34.3	9	0.957977	4.80698e-05
200985_s_at	CD59 molecule, complement regulatory protein	CD59	chr11p13	9	0.956834	5.27434e-05
229958_at	chromosome 8 open reading frame 61	C8orf61	chr8p23.3	6	0.956458	5.43503e-05
226277_at	Collagen, type IV, alpha 3 (Goodpasture antigen) binding protein	COL4A3BP	chr5q13.3	9	0.955673	5.7811e-05
206584_at	lymphocyte antigen 96	LY96	chr8q21.11	9	0.955161	6.01511e-05
231842_at	KIAA1462	KIAA1462	chr10p11.23	6	0.955009	6.086e-05
204161_s_at	ectonucleotide pyrophosphatase/phosphodiesterase 4 (putative function)	ENPP4	chr6p12.3	9	0.954344	6.40261e-05
201828_x_at	family with sequence similarity 127, member A	FAM127A	chrXq26	9	0.953062	7.04487e-05
225342_at	adenylate kinase 3-like 1	AK3L1	chr1p31.3	9	0.95287	7.14488e-05
212724_at	Rho family GTPase 3	RND3	chr2q23.3	9	0.952702	7.23345e-05
203124_s_at	solute carrier family 11 (proton-coupled divalent metal ion transporters), member 2	SLC11A2	chr12q13	9	0.952602	7.2865e-05
207039_at	cyclin-dependent kinase inhibitor 2A (melanoma, p16, inhibits CDK4)	CDKN2A	chr9p21	9	0.95244	7.37299e-05
210879_s_at	RAB11 family interacting protein 5 (class I)	RAB11FIP5	chr2p13-p12	9	0.951326	7.98623e-05
1555854_at	---	---	---	9	0.9512	8.05785e-05
243844_at	Preimplantation protein 3	PREI3	chr2q33.1	5	0.951053	8.14197e-05
201170_s_at	basic helix-loop-helix domain containing, class B, 2	BHLHB2	chr3p26	9	0.950797	8.28982e-05
1558606_s_at	CDNA clone IMAGE:4819775	---	---	7	0.950731	8.32818e-05
215084_s_at	leucine rich repeat containing 42	LRRC42	chr1p33-p32.1	9	0.949871	8.84052e-05
217955_at	BCL2-like 13 (apoptosis facilitator)	BCL2L13	chr22q11	9	0.949787	8.89195e-05
209655_s_at	transmembrane protein 47	TMEM47	chrXp11.4	9	0.94971	8.93931e-05
218109_s_at	major facilitator superfamily domain containing 1	MFSD1	chr3q25.33	9	0.949559	9.03191e-05
221563_at	dual specificity phosphatase 10	DUSP10	chr1q41	9	0.948828	9.49185e-05
233881_s_at	toll interacting protein	TOLLIP	chr11p15.5	5	0.948736	9.55071e-05
224871_at	family with sequence similarity 79, member A	FAM79A	chr1p36.32	9	0.948477	9.71801e-05
203502_at	2,3-bisphosphoglycerate mutase /// 2,3-bisphosphoglycerate mutase	BPGM	chr7q31-q34	9	0.94837	9.78771e-05
227401_at	interleukin 17D	IL17D	chr13q12.11	6	0.948308	9.82865e-05
203153_at	interferon-induced protein with tetratricopeptide repeats 1 /// interferon-induced protein with tetratricopeptide repeats 1	IFIT1	chr10q25-q26	9	0.948109	9.95984e-05
205200_at	C-type lectin domain family 3, member B	CLEC3B	chr3p22-p21.3	9	0.948082	9.97725e-05
218496_at	ribonuclease H1	RNASEH1	chr2p25	9	0.947266	0.000105287
226381_at	HBV preS1-transactivated protein 4	PS1TP4	---	9	0.946906	0.000107785
224281_s_at	neugrin, neurite outgrowth associated	NGRN	chr15q26.1	9	0.946804	0.000108501
204918_s_at	myeloid/lymphoid or mixed-lineage leukemia (trithorax homolog, Drosophila); translocated to, 3	MLLT3	chr9p22	9	0.946613	0.00010985
219308_s_at	adenylate kinase 5	AK5	chr1p31	6	0.946487	0.00011075
203387_s_at	TBC1 domain family, member 4	TBC1D4	chr13q22.2	9	0.946485	0.000110764
224598_at	mannosyl (alpha-1,3-)-glycoprotein beta-1,4-N-acetylglucosaminyltransferase, isozyme B	MGAT4B	chr5q35	9	0.946035	0.000114002
209306_s_at	SWAP-70 protein	SWAP70	chr11p15	9	0.945183	0.000120325
223159_s_at	NIMA (never in mitosis gene a)-related kinase 6	NEK6	chr9q33.3-q34.11	9	0.945117	0.000120831
201734_at	Chloride channel 3	CLCN3	chr4q33	9	0.944967	0.000121967
204298_s_at	lysyl oxidase	LOX	chr5q23.2	9	0.944091	0.000128786
210788_s_at	dehydrogenase/reductase (SDR family) member 7	DHRS7	chr14q23.1	9	0.943984	0.000129639
221564_at	protein arginine methyltransferase 2	PRMT2	chr21q22.3	9	0.943698	0.000131936
224647_at	---	---	---	9	0.943288	0.000135269
217744_s_at	PERP, TP53 apoptosis effector	PERP	chr6q24	9	0.943084	0.000136958
204204_at	solute carrier family 31 (copper transporters), member 2	SLC31A2	chr9q31-q32	9	0.942714	0.000140048
201719_s_at	erythrocyte membrane protein band 4.1-like 2	EPB41L2	chr6q23	9	0.942416	0.00014257
240873_x_at	disabled homolog 2, mitogen-responsive phosphoprotein (Drosophila)	DAB2	chr5p13	7	0.942229	0.000144171
1570301_at	CDNA clone IMAGE:4696931	---	---	8	0.941935	0.000146711
222561_at	LanC lantibiotic synthetase component C-like 2 (bacterial)	LANCL2	chr7q31.1-q31.33	8	0.941799	0.000147893
201266_at	thioredoxin reductase 1	TXNRD1	chr12q23-q24.1	9	0.941546	0.000150118
AFFX-HUMISGF3A/M97935_3_at	signal transducer and activator of transcription 1, 91kDa	STAT1	chr2q32.2	9	0.941234	0.000152893
212647_at	related RAS viral (r-ras) oncogene homolog	RRAS	chr19q13.3-qter	9	0.940535	0.000159245
200606_at	desmoplakin	DSP	chr6p24	9	0.940261	0.000161783
204160_s_at	ectonucleotide pyrophosphatase/phosphodiesterase 4 (putative function)	ENPP4	chr6p12.3	9	0.940158	0.000162753
1559776_at	CDNA FLJ36989 fis, clone BRACE2006753	---	---	9	0.939472	0.000169254
235035_at	solute carrier family 35, member E1	SLC35E1	chr19p13.11	9	0.939403	0.000169919
224372_at	IQ motif and WD repeats 1 /// IQ motif and WD repeats 1 /// unc-5 homolog B (C. elegans) /// unc-5 homolog B (C. elegans)	IQWD1 /// UNC5B	chr1q24.2 /// chr10q22.1	9	0.939275	0.000171164
202439_s_at	iduronate 2-sulfatase (Hunter syndrome)	IDS	chrXq28	9	0.938363	0.000180162
202923_s_at	glutamate-cysteine ligase, catalytic subunit	GCLC	chr6p12	9	0.937705	0.000186858
202056_at	karyopherin alpha 1 (importin alpha 5)	KPNA1	chr3q21	9	0.937695	0.00018697
200864_s_at	RAB11A, member RAS oncogene family	RAB11A	chr15q21.3-q22.31	9	0.937558	0.000188382
1554062_at	Xg blood group	XG	chrXp22.33	8	0.937405	0.000189978
203683_s_at	vascular endothelial growth factor B	VEGFB	chr11q13	9	0.937268	0.000191406
202920_at	ankyrin 2, neuronal	ANK2	chr4q25-q27	9	0.937216	0.000191951
201280_s_at	disabled homolog 2, mitogen-responsive phosphoprotein (Drosophila)	DAB2	chr5p13	9	0.936629	0.000198194
244885_at	CDNA FLJ36559 fis, clone TRACH2009291	---	---	7	0.936434	0.000200293
221667_s_at	heat shock 22kDa protein 8	HSPB8	chr12q24.23	8	0.935911	0.000206017
228425_at	hypothetical LOC654433	LOC654433	---	9	0.935762	0.000207667
227892_at	CDNA clone IMAGE:5288757	---	---	7	0.935708	0.000208269
1568597_at	hypothetical protein LOC646762	LOC646762	chr7p15.1	9	0.935649	0.000208925
217949_s_at	vitamin K epoxide reductase complex, subunit 1	VKORC1	chr16p11.2	9	0.934466	0.000222413
202125_s_at	trafficking protein, kinesin binding 2	TRAK2	chr2q33	9	0.934312	0.000224223
229850_at	Full length insert cDNA clone YX81F03	---	---	9	0.934007	0.000227812
229026_at	CDC42 small effector 2	CDC42SE2	chr5q31.1	9	0.933966	0.000228295
227803_at	ectonucleotide pyrophosphatase/phosphodiesterase 5 (putative function)	ENPP5	chr6p21.1-p11.2	9	0.933793	0.000230364
208924_at	ring finger protein 11	RNF11	chr1pter-p22.1	9	0.933716	0.00023128
223186_at	ubiquitin-conjugating enzyme variant Kua	Kua	chr20q13.2	9	0.933571	0.000233028
212323_s_at	vacuolar protein sorting 13 homolog D (S. cerevisiae)	VPS13D	chr1p36.22	8	0.933405	0.000235034
201064_s_at	poly(A) binding protein, cytoplasmic 4 (inducible form)	PABPC4	chr1p32-p36	9	0.933191	0.000237631
223395_at	ABI gene family, member 3 (NESH) binding protein	ABI3BP	chr3q12	9	0.932321	0.000248423
209644_x_at	cyclin-dependent kinase inhibitor 2A (melanoma, p16, inhibits CDK4)	CDKN2A	chr9p21	9	0.932261	0.000249186
1553972_a_at	cystathionine-beta-synthase	CBS	chr21q22.3	9	0.932214	0.000249784
1570155_at	Homo sapiens, clone IMAGE:4427279, mRNA	---	---	9	0.931973	0.000252835
207347_at	excision repair cross-complementing rodent repair deficiency, complementation group 6	ERCC6	chr10q11.23	8	0.931881	0.000254016
224707_at	chromosome 5 open reading frame 32	C5orf32	chr5q31.3	9	0.931418	0.00025999
37005_at	neuroblastoma, suppression of tumorigenicity 1	NBL1	chr1p36.13-p36.11	9	0.931281	0.000261775
200070_at	chromosome 2 open reading frame 24 /// chromosome 2 open reading frame 24	C2orf24	chr2q35	9	0.930811	0.000267974
228453_at	KIAA1632	KIAA1632	chr18q12.3-q21.1	9	0.930745	0.000268847
210757_x_at	disabled homolog 2, mitogen-responsive phosphoprotein (Drosophila)	DAB2	chr5p13	9	0.930652	0.000270082
228722_at	protein arginine methyltransferase 2	PRMT2	chr21q22.3	9	0.930422	0.000273168
213750_at	Full length insert cDNA YH77E09	---	---	9	0.929517	0.000285557
1555883_s_at	spindlin family, member 3	SPIN3	chrXp11.1	8	0.929357	0.000287786
206662_at	glutaredoxin (thioltransferase)	GLRX	chr5q14	9	0.928899	0.000294227
239278_at	CDNA clone IMAGE:5301129	---	---	9	0.92873	0.000296644
239466_at	hypothetical LOC344595	LOC344595	chr3q13.12	9	0.928671	0.000297482
224995_at	spire homolog 1 (Drosophila)	SPIRE1	chr18p11.21	9	0.9285	0.000299933
218065_s_at	TMEM9 domain family, member B	TMEM9B	chr11p15.3	9	0.928457	0.000300559
209706_at	NK3 transcription factor related, locus 1 (Drosophila)	NKX3-1	chr8p21	9	0.928059	0.00030632
1558692_at	Chromosome 1 open reading frame 85	C1orf85	chr1q22	9	0.927224	0.000318685
205083_at	aldehyde oxidase 1	AOX1	chr2q33	9	0.927055	0.000321233
218651_s_at	La ribonucleoprotein domain family, member 6	LARP6	chr15q23	9	0.926863	0.000324132
205659_at	histone deacetylase 9	HDAC9	chr7p21.1	5	0.926791	0.000325225
222862_s_at	adenylate kinase 5	AK5	chr1p31	6	0.926677	0.000326971
226931_at	transmembrane and tetratricopeptide repeat containing 1	TMTC1	chr12p11.22	9	0.926661	0.000327216
220122_at	multiple C2 domains, transmembrane 1	MCTP1	chr5q15	8	0.92637	0.000331684
218126_at	family with sequence similarity 82, member C	FAM82C	chr15q15.1	9	0.92618	0.000334626
207992_s_at	adenosine monophosphate deaminase (isoform E)	AMPD3	chr11p15	9	0.926082	0.000336151
244874_at	B cell RAG associated protein	GALNAC4S-6ST	chr10q26	5	0.926039	0.00033682
225872_at	solute carrier family 35, member F5	SLC35F5	chr2q14.1	9	0.925235	0.000349526
238782_at	CDNA FLJ41633 fis, clone FCBBF3003435	---	---	9	0.92492	0.000354596
200887_s_at	signal transducer and activator of transcription 1, 91kDa	STAT1	chr2q32.2	9	0.924486	0.00036166
227326_at	matrix-remodelling associated 7	MXRA7	chr17q25.1-q25.2	9	0.924342	0.00036404
216598_s_at	chemokine (C-C motif) ligand 2	CCL2	chr17q11.2-q12	9	0.924288	0.000364919
214164_x_at	carbonic anhydrase XII	CA12	chr15q22	9	0.924098	0.000368065
205352_at	serpin peptidase inhibitor, clade I (neuroserpin), member 1	SERPINI1	chr3q26.1	9	0.923962	0.000370338
203303_at	dynein, light chain, Tctex-type 3	DYNLT3	chrXp21	9	0.923812	0.000372839
225679_at	N-acetyltransferase 12	NAT12	chr14q23.1	9	0.923759	0.000373738
218642_s_at	coiled-coil-helix-coiled-coil-helix domain containing 7	CHCHD7	chr8q12.1	9	0.923144	0.000384161
203963_at	carbonic anhydrase XII	CA12	chr15q22	9	0.923006	0.000386527
226656_at	cartilage associated protein	CRTAP	chr3p22.3	9	0.922975	0.000387055
224862_at	Guanine nucleotide binding protein (G protein), q polypeptide	GNAQ	chr9q21	9	0.92278	0.000390416
227862_at	hypothetical LOC388610	LOC388610	chr1p36.11	9	0.92268	0.000392143
228231_at	MRNA; cDNA DKFZp761E1721 (from clone DKFZp761E1721)	---	---	7	0.922388	0.000397235
212071_s_at	spectrin, beta, non-erythrocytic 1	SPTBN1	chr2p21	9	0.922379	0.000397406
229641_at	Transcribed locus	---	---	9	0.922289	0.000398976
212019_at	ribosomal L1 domain containing 1	RSL1D1	chr16p13.13	7	0.922244	0.000399772
209170_s_at	glycoprotein M6B	GPM6B	chrXp22.2	9	0.921918	0.000405529
225378_at	vacuolar protein sorting 37 homolog A (S. cerevisiae)	VPS37A	chr8p22	9	0.921593	0.000411347
205726_at	diaphanous homolog 2 (Drosophila)	DIAPH2	chrXq22	9	0.921521	0.000412634
208946_s_at	beclin 1 (coiled-coil, myosin-like BCL2 interacting protein)	BECN1	chr17q21	9	0.92151	0.000412824
203136_at	Rab acceptor 1 (prenylated)	RABAC1	chr19q13.2	9	0.92107	0.000420807
201535_at	ubiquitin-like 3	UBL3	chr13q12-q13	9	0.921069	0.000420818
235296_at	eukaryotic translation initiation factor 5A2	EIF5A2	chr3q26.2	9	0.921036	0.000421418
204527_at	myosin VA (heavy chain 12, myoxin)	MYO5A	chr15q21	9	0.920952	0.000422953
204297_at	phosphoinositide-3-kinase, class 3	PIK3C3	chr18q12.3	9	0.920897	0.00042397
202263_at	cytochrome b5 reductase 1	CYB5R1	chr1p36.13-q41	9	0.920804	0.000425667
226712_at	Signal sequence receptor, alpha (translocon-associated protein alpha)	SSR1	chr6p24.3	9	0.920751	0.000426658
225651_at	ubiquitin-conjugating enzyme E2E 2 (UBC4/5 homolog, yeast)	UBE2E2	chr3p24.2	9	0.920681	0.000427936
218310_at	RAB guanine nucleotide exchange factor (GEF) 1	RABGEF1	chr7q11.21	9	0.920435	0.0004325
205372_at	pleiomorphic adenoma gene 1	PLAG1	chr8q12	9	0.920186	0.000437134
204079_at	tyrosylprotein sulfotransferase 2	TPST2	chr22q12.1	9	0.919846	0.000443539
235279_at	CDNA FLJ25106 fis, clone CBR01467	---	---	9	0.91976	0.000445177
218437_s_at	leucine zipper transcription factor-like 1	LZTFL1	chr3p21.3	9	0.9196	0.000448223
226279_at	protease, serine, 23	PRSS23	chr11q14.1	9	0.919526	0.000449633
200761_s_at	ADP-ribosylation-like factor 6 interacting protein 5	ARL6IP5	chr3p14	9	0.919439	0.000451294
208851_s_at	Thy-1 cell surface antigen	THY1	chr11q22.3-q23	9	0.919371	0.000452596
226267_at	jun dimerization protein 2	JDP2	chr14q24.3	9	0.919344	0.000453113
224414_s_at	caspase recruitment domain family, member 6 /// caspase recruitment domain family, member 6	CARD6	chr5p13.1	9	0.91912	0.000457427
235072_s_at	Transcribed locus	---	---	9	0.918616	0.000467261
204105_s_at	neuronal cell adhesion molecule	NRCAM	chr7q31.1-q31.2	7	0.917654	0.000486398
232994_s_at	Rho-guanine nucleotide exchange factor	RGNEF	chr5q13.2	8	0.917498	0.000489554
213869_x_at	Thy-1 cell surface antigen	THY1	chr11q22.3-q23	9	0.917392	0.000491718
201534_s_at	ubiquitin-like 3	UBL3	chr13q12-q13	9	0.91709	0.000497871
228101_at	MRNA; cDNA DKFZp761L1121 (from clone DKFZp761L1121)	---	---	7	0.916979	0.000500162
226765_at	Spectrin, beta, non-erythrocytic 1	SPTBN1	chr2p21	9	0.916929	0.000501187
203987_at	frizzled homolog 6 (Drosophila)	FZD6	chr8q22.3-q23.1	9	0.916761	0.000504661
219074_at	transmembrane protein 34	TMEM34	chr4q31.23	9	0.91619	0.000516591
202759_s_at	A kinase (PRKA) anchor protein 2 /// PALM2-AKAP2 protein	AKAP2 /// PALM2-AKAP2	chr9q31-q33	9	0.915989	0.00052084
225718_at	KIAA1715	KIAA1715	chr2q31	9	0.915975	0.000521135
214933_at	calcium channel, voltage-dependent, P/Q type, alpha 1A subunit	CACNA1A	chr19p13.2-p13.1	9	0.915922	0.000522241
219525_at	hypothetical protein FLJ10847	FLJ10847	chr17p11.2	5	0.91577	0.000525479
225860_at	hypothetical protein LOC729580 /// hypothetical protein LOC730672	LOC729580 /// LOC730672	chr20q11.22	9	0.915655	0.000527946
236574_at	Hypothetical protein LOC284373	LOC284373	chr19q13.41	9	0.915637	0.000528315
242324_x_at	collagen and calcium binding EGF domains 1	CCBE1	chr18q21.32	9	0.915605	0.000528999
227027_at	Clone 114 tumor rejection antigen	---	---	9	0.915332	0.000534867
237054_at	---	---	---	7	0.914633	0.000550111
209179_s_at	leukocyte receptor cluster (LRC) member 4	LENG4	chr19q13.4	9	0.914431	0.000554551
235561_at	Transcribed locus	---	---	7	0.914111	0.000561669
235793_at	Chromosome 18 open reading frame 10	C18orf10	chr18q12.2	9	0.913872	0.000567029
226322_at	transmembrane and tetratricopeptide repeat containing 1	TMTC1	chr12p11.22	9	0.913776	0.000569176
215446_s_at	lysyl oxidase	LOX	chr5q23.2	9	0.913585	0.000573503
227777_at	Chromosome 10 open reading frame 18	C10orf18	chr10p15.1	9	0.913539	0.000574554
209425_at	alpha-methylacyl-CoA racemase	AMACR	chr5p13.2-q11.1	9	0.913303	0.000579915
229427_at	Clone FBD8 Cri-du-chat critical region mRNA	---	---	7	0.913265	0.000580782
1554514_at	hypothetical protein FLJ20581	FLJ20581	chr16p12.3	9	0.913093	0.000584731
209307_at	SWAP-70 protein	SWAP70	chr11p15	9	0.91305	0.000585722
201278_at	disabled homolog 2, mitogen-responsive phosphoprotein (Drosophila)	DAB2	chr5p13	9	0.912969	0.00058757
218932_at	chromosome 1 open reading frame 181	C1orf181	chr1p22.3	9	0.912946	0.000588095
203123_s_at	solute carrier family 11 (proton-coupled divalent metal ion transporters), member 2	SLC11A2	chr12q13	9	0.912842	0.000590497
232080_at	HECT, C2 and WW domain containing E3 ubiquitin protein ligase 2	HECW2	chr2q32.3-q33.1	9	0.912747	0.000592712
203142_s_at	adaptor-related protein complex 3, beta 1 subunit	AP3B1	chr5q14.1	9	0.912741	0.000592839
227541_at	WD repeat domain 20	WDR20	chr14q32.31	9	0.912696	0.00059389
219295_s_at	procollagen C-endopeptidase enhancer 2	PCOLCE2	chr3q21-q24	9	0.912455	0.000599508
210144_at	TBC1 domain family, member 22A	TBC1D22A	chr22q13.3	9	0.912447	0.000599699
224773_at	neuron navigator 1	NAV1	---	9	0.91227	0.000603843
224887_at	N-acetylglucosamine-1-phosphate transferase, gamma subunit	GNPTG	chr16p13.3	9	0.912112	0.000607555
210073_at	ST8 alpha-N-acetyl-neuraminide alpha-2,8-sialyltransferase 1	ST8SIA1	chr12p12.1-p11.2	6	0.912028	0.000609535
1560327_at	CDNA clone IMAGE:5273088	---	---	6	0.911748	0.000616187
201658_at	ADP-ribosylation factor-like 1	ARL1	chr12q23.2	9	0.91159	0.000619943
213530_at	RAB3 GTPase activating protein subunit 1 (catalytic)	RAB3GAP1	chr2q21.3	9	0.911546	0.000621009
242037_at	---	---	---	9	0.911396	0.000624619
228731_at	CDNA clone IMAGE:5273964	---	---	5	0.911387	0.000624815
219013_at	UDP-N-acetyl-alpha-D-galactosamine:polypeptide N-acetylgalactosaminyltransferase 11 (GalNAc-T11)	GALNT11	chr7q34-q36	9	0.911094	0.000631889
219561_at	coatomer protein complex, subunit zeta 2	COPZ2	chr17q21.32	9	0.910555	0.000645051
225876_at	NIPA-like domain containing 3	NPAL3	chr1p36.12-p35.1	9	0.910401	0.000648847
208731_at	RAB2, member RAS oncogene family	RAB2	chr8q12.1	9	0.910151	0.000655047
205082_s_at	aldehyde oxidase 1	AOX1	chr2q33	9	0.909677	0.000666902
213005_s_at	ankyrin repeat domain 15	ANKRD15	chr9p24.3	9	0.909525	0.000670737
209593_s_at	torsin family 1, member B (torsin B)	TOR1B	chr9q34	9	0.90939	0.000674161
243813_at	Phosphatidylinositol-4-phosphate 5-kinase, type II, alpha /// Protein kinase C binding protein 1	PIP5K2A /// PRKCBP1	chr10p12.2 /// chr20q13.12	9	0.90937	0.000674662
203386_at	TBC1 domain family, member 4	TBC1D4	chr13q22.2	9	0.909321	0.0006759
231817_at	ubiquitin specific peptidase 53	USP53	chr4q26	9	0.909307	0.000676268
228080_at	layilin	LAYN	chr11q23.1	9	0.908905	0.00068655
228708_at	RAB27B, member RAS oncogene family /// G protein-coupled receptor 30	RAB27B /// GPR30	chr18q21.2 /// chr7p22.3	9	0.908799	0.000689256
210124_x_at	sema domain, immunoglobulin domain (Ig), transmembrane domain (TM) and short cytoplasmic domain, (semaphorin) 4F	SEMA4F	chr2p13.1	9	0.908508	0.000696788
35820_at	GM2 ganglioside activator	GM2A	chr5q31.3-q33.1	9	0.908395	0.000699734
55093_at	chondroitin sulfate glucuronyltransferase	CSGlcA-T	chr7q36.1	9	0.90784	0.000714266
219410_at	transmembrane protein 45A	TMEM45A	chr3q12.2	9	0.907714	0.000717612
229819_at	alpha-1-B glycoprotein	A1BG	chr19q13.4	9	0.907411	0.000725662
244673_at	Transcribed locus	---	---	6	0.907151	0.000732631
213282_at	Spermidine/spermine N1-acetyl transferase-like 1	SATL1	chrXq21.1	9	0.906836	0.000741125
236922_at	CDNA FLJ38215 fis, clone FCBBF2000291	---	---	9	0.906701	0.000744799
228456_s_at	hypothetical protein LOC149832	LOC149832	chr20p13	9	0.9065	0.000750289
209060_x_at	nuclear receptor coactivator 3	NCOA3	chr20q12	9	0.906304	0.000755656
201279_s_at	disabled homolog 2, mitogen-responsive phosphoprotein (Drosophila)	DAB2	chr5p13	9	0.906138	0.000760215
215867_x_at	carbonic anhydrase XII	CA12	chr15q22	9	0.906031	0.000763177
209168_at	glycoprotein M6B	GPM6B	chrXp22.2	9	0.905912	0.000766474
209018_s_at	PTEN induced putative kinase 1	PINK1	chr1p36	9	0.905801	0.000769545
236826_at	Chromosome 9 open reading frame 52	C9orf52	chr9p22.3	8	0.905777	0.000770234
212223_at	iduronate 2-sulfatase (Hunter syndrome)	IDS	chrXq28	9	0.905599	0.000775179
221983_at	chromosome 2 open reading frame 17	C2orf17	chr2q35	9	0.905482	0.000778475
227078_at	Transmembrane protein 110	TMEM110	chr3p21.1	8	0.90527	0.00078443
211961_s_at	RAB7, member RAS oncogene family	RAB7	chr3q21.3	9	0.905243	0.000785187
218723_s_at	response gene to complement 32	RGC32	chr13q14.11	9	0.905223	0.000785752
201300_s_at	prion protein (p27-30) (Creutzfeldt-Jakob disease, Gerstmann-Strausler-Scheinker syndrome, fatal familial insomnia)	PRNP	chr20p13	9	0.905185	0.000786811
225264_at	arginyl-tRNA synthetase-like	RARSL	chr6q16.1	9	0.905072	0.000790035
218309_at	calcium/calmodulin-dependent protein kinase II inhibitor 1	CAMK2N1	chr1p36.12	9	0.904966	0.000793021
217367_s_at	zinc fingers and homeoboxes 3	ZHX3	chr20q12	9	0.904771	0.000798579
201798_s_at	fer-1-like 3, myoferlin (C. elegans)	FER1L3	chr10q24	9	0.90456	0.000804635
235625_at	vacuolar protein sorting 41 homolog (S. cerevisiae)	VPS41	chr7p14-p13	9	0.904535	0.000805335
209167_at	glycoprotein M6B	GPM6B	chrXp22.2	9	0.904379	0.000809817
212687_at	LIM and senescent cell antigen-like domains 1	LIMS1	chr2q12.3-q13	9	0.904321	0.000811497
205937_at	cell growth regulator with EF-hand domain 1	CGREF1	chr2p23.3	6	0.904112	0.000817554
236247_at	NOL1/NOP2/Sun domain family, member 4	NSUN4	chr1p34	9	0.903925	0.000822996
209969_s_at	signal transducer and activator of transcription 1, 91kDa	STAT1	chr2q32.2	9	0.90392	0.000823125
214150_x_at	ATPase, H+ transporting, lysosomal 9kDa, V0 subunit e1	ATP6V0E1	chr5q35.2	9	0.903913	0.000823342
219340_s_at	ceroid-lipofuscinosis, neuronal 8 (epilepsy, progressive with mental retardation)	CLN8	chr8p23	9	0.903875	0.000824455
229308_at	Transcribed locus	---	---	9	0.903501	0.000835421
218820_at	chromosome 14 open reading frame 132	C14orf132	chr14q32.2	9	0.90342	0.000837803
211535_s_at	fibroblast growth factor receptor 1 (fms-related tyrosine kinase 2, Pfeiffer syndrome)	FGFR1	chr8p11.2-p11.1	9	0.903402	0.000838341
228255_at	amyotrophic lateral sclerosis 2 (juvenile) chromosome region, candidate 4	ALS2CR4	---	8	0.903379	0.000839008
226859_at	DnaJ-like protein	bA16L21.2.1	chr9q31.3	9	0.903057	0.000848556
212585_at	oxysterol binding protein-like 8	OSBPL8	chr12q14	9	0.902338	0.000870171
227713_at	katanin p60 subunit A-like 1	KATNAL1	chr13q12.3	9	0.902112	0.000877048
227873_at	chromosome 5 open reading frame 14	C5orf14	chr5q31.1	9	0.901979	0.000881098
49679_s_at	Matrix metallopeptidase 24 (membrane-inserted)	MMP24	chr20q11.2	9	0.901906	0.000883339
233020_at	SEC22 vesicle trafficking protein homolog B (S. cerevisiae)	SEC22B	chr1q21.1	9	0.90159	0.00089303
221449_s_at	integrin alpha FG-GAP repeat containing 1 /// integrin alpha FG-GAP repeat containing 1	ITFG1	chr16q12.1	9	0.901583	0.000893247
218361_at	golgi phosphoprotein 3-like	GOLPH3L	chr1q21.2	9	0.901557	0.000894066
227638_at	KIAA1632	KIAA1632	chr18q12.3-q21.1	9	0.901375	0.000899697
213296_at	RER1 retention in endoplasmic reticulum 1 homolog (S. cerevisiae)	RER1	chr1pter-q24	9	0.901332	0.000901028
211063_s_at	NCK adaptor protein 1 /// NCK adaptor protein 1	NCK1	chr3q21	9	0.901293	0.000902232
236313_at	cyclin-dependent kinase inhibitor 2B (p15, inhibits CDK4)	CDKN2B	chr9p21	9	0.900844	0.000916264
243478_at	MYST histone acetyltransferase (monocytic leukemia) 4	MYST4	chr10q22.2	9	0.900831	0.000916678
1552426_a_at	TM2 domain containing 3	TM2D3	chr15q26.3	9	0.900382	0.00093088
203460_s_at	presenilin 1 (Alzheimer disease 3)	PSEN1	chr14q24.3	9	0.900036	0.000941898
233825_s_at	CD99 molecule-like 2	CD99L2	chrXq28	8	0.899659	0.000954027
229265_at	---	---	---	9	0.899305	0.000965534
212135_s_at	ATPase, Ca++ transporting, plasma membrane 4	ATP2B4	chr1q32.1	9	0.899211	0.000968581
208944_at	transforming growth factor, beta receptor II (70/80kDa)	TGFBR2	chr3p22	9	0.899096	0.000972346
213316_at	KIAA1462	KIAA1462	chr10p11.23	6	0.898803	0.000981986
239995_at	Transcribed locus, strongly similar to XP_530035.1 hypothetical protein XP_530035 [Pan troglodytes]	---	---	8	0.898784	0.000982616
235740_at	Multiple C2 domains, transmembrane 1	MCTP1	chr5q15	7	0.898642	0.000987303
227226_at	chromosome 6 open reading frame 117	C6orf117	chr6q14.3	8	0.89833	0.000997674
217855_x_at	stromal cell derived factor 4	SDF4	chr1p36.33	9	0.898281	0.000999296
235456_at	CDNA clone IMAGE:4819084	---	---	8	0.898124	0.00100453
212121_at	chromosome 10 open reading frame 61	C10orf61	chr10q23.33	9	0.897645	0.00102067
235394_at	Transcribed locus	---	---	9	0.897356	0.0010305
203313_s_at	TGFB-induced factor (TALE family homeobox)	TGIF	chr18p11.3	9	0.89733	0.00103141
219563_at	chromosome 14 open reading frame 139	C14orf139	chr14q32.13	9	0.896975	0.00104355
224772_at	neuron navigator 1	NAV1	---	9	0.896952	0.00104435
222980_at	RAB10, member RAS oncogene family	RAB10	chr2p23.3	9	0.896632	0.00105541
220731_s_at	NECAP endocytosis associated 2	NECAP2	chr1p36.13	9	0.896457	0.00106149
204508_s_at	carbonic anhydrase XII	CA12	chr15q22	9	0.89642	0.00106278
202743_at	phosphoinositide-3-kinase, regulatory subunit 3 (p55, gamma)	PIK3R3	chr1p34.1	8	0.89628	0.00106764
224612_s_at	DnaJ (Hsp40) homolog, subfamily C, member 5	DNAJC5	chr20q13.33	9	0.895643	0.00109009
40020_at	cadherin, EGF LAG seven-pass G-type receptor 3 (flamingo homolog, Drosophila)	CELSR3	chr3p24.1-p21.2	5	0.895626	0.00109068
209708_at	monooxygenase, DBH-like 1	MOXD1	chr6q23.1-23.3	9	0.895612	0.00109117
228977_at	hypothetical protein LOC729680	LOC729680	chr13q12.11	7	0.895587	0.00109207
208919_s_at	NAD kinase	NADK	chr1p36.33-p36.21	9	0.895146	0.00110782
226674_at	transmembrane protein 58	TMEM58	chr1q32.1	9	0.895043	0.0011115
228135_at	chromosome 1 open reading frame 52	C1orf52	chr1p22.3	9	0.894937	0.00111533
218450_at	heme binding protein 1	HEBP1	chr12p13.1	9	0.894467	0.00113232
213061_s_at	N-terminal asparagine amidase	NTAN1	chr16p13.11	9	0.894327	0.00113745
201893_x_at	decorin	DCN	chr12q21.33	9	0.894286	0.00113894
226741_at	solute carrier family 12 (potassium/chloride transporters), member 6	SLC12A6	chr15q13-q15	9	0.894119	0.00114506
202367_at	cut-like 1, CCAAT displacement protein (Drosophila)	CUTL1	chr7q22.1	8	0.89369	0.00116087
208712_at	cyclin D1	CCND1	chr11q13	9	0.89349	0.00116831
208546_x_at	histone cluster 1, H2bh	HIST1H2BH	chr6p21.3	9	0.893432	0.00117044
224649_x_at	---	---	---	9	0.893299	0.00117542
223376_s_at	brain protein I3	BRI3	chr7q21.3	9	0.893196	0.00117928
208830_s_at	suppressor of Ty 6 homolog (S. cerevisiae)	SUPT6H	chr17q11.2	9	0.892808	0.00119385
213194_at	roundabout, axon guidance receptor, homolog 1 (Drosophila)	ROBO1	chr3p12	9	0.892289	0.00121359
235942_at	LOC401629 /// LOC401630	LOC401629 /// LOC401630	chrYq11.221	5	0.892122	0.00121996
203623_at	plexin A3	PLXNA3	chrXq28	9	0.891869	0.00122971
214844_s_at	docking protein 5	DOK5	chr20q13.2	9	0.891729	0.00123511
212989_at	transmembrane protein 23	TMEM23	chr10q11.2	9	0.891629	0.00123897
217967_s_at	family with sequence similarity 129, member A	FAM129A	chr1q25	9	0.891191	0.00125603
1553605_a_at	ATP-binding cassette, sub-family A (ABC1), member 13	ABCA13	chr7p12.3	6	0.891084	0.00126024
225955_at	mediator of RNA polymerase II transcription, subunit 25 homolog (S. cerevisiae) /// meteorin, glial cell differentiation regulator-like /// similar to meteorin, glial cell differentiation regulator-like	MED25 /// METRNL /// LOC653506	chr19q13.3 /// chr17q25.3	9	0.890882	0.00126817
209640_at	promyelocytic leukemia	PML	chr15q22	9	0.890876	0.0012684
236335_at	CDNA clone IMAGE:5273964	---	---	7	0.890675	0.00127636
226050_at	transmembrane and coiled-coil domains 3	TMCO3	chr13q34	9	0.890644	0.00127759
214211_at	ferritin, heavy polypeptide 1	FTH1	chr11q13	9	0.890215	0.00129465
228740_at	CDNA clone IMAGE:5276765	---	---	6	0.890189	0.00129568
220761_s_at	TAO kinase 3	TAOK3	chr12q	9	0.890183	0.00129591
219106_s_at	kelch repeat and BTB (POZ) domain containing 10	KBTBD10	chr2q31.1	6	0.890089	0.00129967
229810_at	Transcribed locus	---	---	9	0.890061	0.00130082
226757_at	interferon-induced protein with tetratricopeptide repeats 2	IFIT2	chr10q23-q25	7	0.890015	0.00130264
226671_at	Lysosomal-associated membrane protein 2	LAMP2	chrXq24	9	0.890003	0.00130314
64899_at	lipid phosphate phosphatase-related protein type 2	LPPR2	chr19p13.2	8	0.889976	0.00130422
219460_s_at	transmembrane protein 127	TMEM127	chr2q11.2	9	0.889959	0.00130492
201525_at	apolipoprotein D	APOD	chr3q26.2-qter	9	0.889912	0.00130679
201212_at	legumain	LGMN	chr14q32.1	9	0.889742	0.00131365
218004_at	BSD domain containing 1	BSDC1	chr1p35.1	9	0.889733	0.00131401
227449_at	EPH receptor A4	EPHA4	chr2q36.1	9	0.889659	0.001317
230630_at	---	---	---	9	0.889437	0.00132598
1563498_s_at	solute carrier family 25, member 45	SLC25A45	chr11q13.1	8	0.889232	0.00133435
230893_at	DnaJ homology subfamily A member 5	DNAJA5	chr5p13.2	9	0.889066	0.00134114
201425_at	aldehyde dehydrogenase 2 family (mitochondrial)	ALDH2	chr12q24.2	9	0.888814	0.00135149
204075_s_at	KIAA0562	KIAA0562	chr1p36.32	9	0.88875	0.00135409
1556695_a_at	Hypothetical gene supported by AK124699	FLJ42709	chr5q15	9	0.88833	0.00137152
231164_at	hypothetical gene supported by AK095200; BC042853	LOC440331	chr16p13.3	5	0.888243	0.00137512
1552721_a_at	fibroblast growth factor 1 (acidic)	FGF1	chr5q31	6	0.887937	0.00138792
207543_s_at	procollagen-proline, 2-oxoglutarate 4-dioxygenase (proline 4-hydroxylase), alpha polypeptide I	P4HA1	chr10q21.3-q23.1	9	0.887874	0.00139056
200788_s_at	phosphoprotein enriched in astrocytes 15	PEA15	chr1q21.1	9	0.887798	0.00139375
212509_s_at	matrix-remodelling associated 7	MXRA7	chr17q25.1-q25.2	9	0.887736	0.00139638
218955_at	BRF2, subunit of RNA polymerase III transcription initiation factor, BRF1-like	BRF2	chr8p12	9	0.887631	0.00140081
206414_s_at	development and differentiation enhancing factor 2	DDEF2	chr2p25|2p24	9	0.88761	0.00140169
209737_at	membrane associated guanylate kinase, WW and PDZ domain containing 2	MAGI2	chr7q21	9	0.887539	0.00140467
228745_at	small glutamine-rich tetratricopeptide repeat (TPR)-containing, beta	SGTB	chr5q12.3	9	0.887493	0.00140664
225681_at	collagen triple helix repeat containing 1	CTHRC1	chr8q22.3	9	0.887099	0.00142336
201824_at	ring finger protein 14	RNF14	chr5q23.3-q31.1	9	0.886949	0.00142977
227052_at	Full-length cDNA clone CS0DE011YO20 of Placenta of Homo sapiens (human)	---	---	9	0.886723	0.00143949
235836_at	hypothetical locus FLJ30594	FLJ30594	chr2p25.2	7	0.886704	0.00144032
231948_s_at	ubiquitin-conjugating enzyme E2F (putative)	UBE2F	chr2q37.3	9	0.886596	0.00144496
222481_at	fracture callus 1 homolog (rat)	FXC1	chr11p15.5-p15.3	9	0.886316	0.00145706
209365_s_at	extracellular matrix protein 1	ECM1	chr1q21	9	0.886259	0.00145953
222455_s_at	parvin, alpha	PARVA	chr11p15.3	9	0.88583	0.00147827
224341_x_at	toll-like receptor 4 /// toll-like receptor 4	TLR4	chr9q32-q33	9	0.885304	0.00150143
224994_at	calcium/calmodulin-dependent protein kinase (CaM kinase) II delta	CAMK2D	chr4q26	9	0.885248	0.00150393
229991_s_at	Synaptotagmin-like 4 (granuphilin-a)	SYTL4	---	9	0.885139	0.00150875
207160_at	interleukin 12A (natural killer cell stimulatory factor 1, cytotoxic lymphocyte maturation factor 1, p35)	IL12A	chr3p12-q13.2	7	0.885111	0.00151
230407_at	Transcribed locus	---	---	6	0.885072	0.00151173
227679_at	Histone deacetylase 11	HDAC11	chr3p25.1	8	0.884912	0.00151887
212495_at	jumonji domain containing 2B	JMJD2B	chr19p13.3	9	0.884738	0.00152666
242838_at	MAP6 domain containing 1	MAP6D1	chr3q27.1	6	0.88471	0.0015279
238026_at	Ribosomal protein L35a	RPL35A	chr3q29-qter	9	0.884592	0.00153321
213279_at	dehydrogenase/reductase (SDR family) member 1	DHRS1	chr14q12	9	0.884551	0.00153504
206342_x_at	iduronate 2-sulfatase (Hunter syndrome)	IDS	chrXq28	9	0.88445	0.00153961
241393_at	Intracisternal A particle-promoted polypeptide	IPP	chr1p34-p32	9	0.884361	0.0015436
228152_s_at	hypothetical protein FLJ31033	FLJ31033	chr4q32.3	9	0.884225	0.00154974
244487_at	CDNA FLJ38215 fis, clone FCBBF2000291	---	---	9	0.88394	0.00156272
223340_at	spastic paraplegia 3A (autosomal dominant)	SPG3A	chr14q22.1	8	0.883907	0.0015642
226500_at	zinc finger and BTB domain containing 47	ZBTB47	chr3p22.1	8	0.88384	0.00156727
1554004_a_at	Rho-guanine nucleotide exchange factor	RGNEF	chr5q13.2	9	0.883734	0.00157212
236217_at	solute carrier family 31 (copper transporters), member 1	SLC31A1	chr9q31-q32	9	0.883712	0.00157313
1554140_at	WD repeat domain 78	WDR78	chr1p31.3	9	0.88369	0.00157412
230720_at	ring finger protein 182	RNF182	chr6p23	9	0.883445	0.00158535
225435_at	Signal sequence receptor, alpha (translocon-associated protein alpha)	SSR1	chr6p24.3	9	0.883297	0.00159216
202175_at	chondroitin polymerizing factor	CHPF	chr2q35	9	0.883235	0.00159503
213438_at	neurofascin homolog (chicken)	NFASC	chr1q32.1	7	0.883165	0.00159827
222521_x_at	NADH dehydrogenase (ubiquinone) 1, subcomplex unknown, 2, 14.5kDa	NDUFC2	chr11q14.1	8	0.883162	0.0015984
203410_at	adaptor-related protein complex 3, mu 2 subunit	AP3M2	chr8p11.2	9	0.882906	0.0016103
235193_at	KIAA1370	KIAA1370	chr15q21.2	6	0.882762	0.001617
214736_s_at	adducin 1 (alpha)	ADD1	chr4p16.3	9	0.882719	0.00161898
203216_s_at	myosin VI	MYO6	chr6q13	9	0.882527	0.00162797
209335_at	decorin	DCN	chr12q21.33	9	0.882249	0.00164104
1555575_a_at	KDEL (Lys-Asp-Glu-Leu) endoplasmic reticulum protein retention receptor 1	KDELR1	chr19q13.3	9	0.882136	0.00164639
209019_s_at	PTEN induced putative kinase 1	PINK1	chr1p36	9	0.88199	0.00165328
208999_at	septin 8	2007-09-08	chr5q31	9	0.88178	0.00166321
229705_at	Transcribed locus	---	---	9	0.881616	0.00167104
225968_at	prickle homolog 2 (Drosophila)	PRICKLE2	chr3p14.1	9	0.881483	0.0016774
241434_at	Intracisternal A particle-promoted polypeptide	IPP	chr1p34-p32	9	0.881103	0.00169565
226493_at	potassium channel tetramerisation domain containing 18	KCTD18	chr2q33.1	9	0.881012	0.00170001
213661_at	regeneration associated muscle protease	DKFZP586H2123	chr11p13	8	0.880935	0.00170376
213198_at	activin A receptor, type IB	ACVR1B	chr12q13	9	0.880624	0.00171884
239866_at	CDNA FLJ14392 fis, clone HEMBA1003166	---	---	9	0.880383	0.00173058
212364_at	myosin IB	MYO1B	chr2q12-q34	9	0.880298	0.00173473
204547_at	RAB40B, member RAS oncogene family	RAB40B	chr17q25.3	9	0.880111	0.00174393
225672_at	golgi autoantigen, golgin subfamily a, 2	GOLGA2	chr9q34.11	9	0.880103	0.00174432
227151_at	SH3 and PX domain containing 3	SH3PX3	chr15q24.2	9	0.880058	0.00174651
224763_at	Ribosomal protein L37	RPL37	chr5p13	9	0.879885	0.00175505
218988_at	solute carrier family 35, member E3	SLC35E3	chr12q15	9	0.879758	0.00176133
212112_s_at	syntaxin 12	STX12	chr1p35-p34.1	9	0.879717	0.00176336
205618_at	proline rich Gla (G-carboxyglutamic acid) 1	PRRG1	chrXp21.1	9	0.879676	0.00176538
1557080_s_at	Integrin, beta-like 1 (with EGF-like repeat domains)	ITGBL1	chr13q33	9	0.879537	0.00177226
212816_s_at	cystathionine-beta-synthase	CBS	chr21q22.3	9	0.879414	0.0017784
213341_at	fem-1 homolog c (C. elegans)	FEM1C	chr5q22	9	0.879278	0.0017852
218853_s_at	motile sperm domain containing 1	MOSPD1	chrXq26.3	9	0.879193	0.00178942
221794_at	dedicator of cytokinesis 6	DOCK6	chr19p13.2	8	0.878689	0.00181476
1558605_at	CDNA clone IMAGE:4819775	---	---	9	0.878563	0.00182114
211352_s_at	nuclear receptor coactivator 3	NCOA3	chr20q12	8	0.87798	0.00185085
204846_at	ceruloplasmin (ferroxidase)	CP	chr3q23-q25	6	0.877714	0.0018645
238063_at	transmembrane protein 154	TMEM154	chr4q31.3	8	0.877709	0.00186475
238417_at	phosphoglucomutase 2-like 1	PGM2L1	chr11q13.4	9	0.877592	0.00187076
222890_at	coiled-coil domain containing 113	CCDC113	chr16q21	9	0.877318	0.00188494
226018_at	chromosome 7 open reading frame 41	C7orf41	chr7p15.1	9	0.877271	0.00188737
222067_x_at	histone cluster 1, H2bd	HIST1H2BD	chr6p21.3	9	0.877137	0.00189434
222514_at	Ras-related GTP binding C	RRAGC	chr1p34	9	0.877086	0.00189702
235761_at	CDNA FLJ36553 fis, clone TRACH2008478	---	---	7	0.877042	0.0018993
226380_at	Protein tyrosine phosphatase, non-receptor type 21	PTPN21	chr14q31.3	9	0.877024	0.00190025
202054_s_at	aldehyde dehydrogenase 3 family, member A2	ALDH3A2	chr17p11.2	9	0.876971	0.00190299
200762_at	dihydropyrimidinase-like 2	DPYSL2	chr8p22-p21	9	0.8768	0.00191195
220933_s_at	zinc finger, CCHC domain containing 6	ZCCHC6	chr9q21	9	0.876601	0.0019224
218484_at	NADH dehydrogenase (ubiquinone) 1 alpha subcomplex, 4-like 2	NDUFA4L2	chr12q13.3	9	0.876547	0.00192523
226909_at	KIAA1729 protein	KIAA1729	chr4p16.1	9	0.876519	0.00192671
200759_x_at	nuclear factor (erythroid-derived 2)-like 1	NFE2L1	chr17q21.3	9	0.876399	0.00193303
222154_s_at	DNA polymerase-transactivated protein 6	DNAPTP6	chr2q33.1	9	0.876356	0.00193528
212442_s_at	LAG1 homolog, ceramide synthase 6 (S. cerevisiae)	LASS6	chr2q24.3	9	0.876255	0.00194064
236115_at	Transcribed locus, weakly similar to NP_001012735.1 protein LOC414767 [Homo sapiens]	---	---	9	0.876171	0.00194508
229544_at	CDNA clone IMAGE:4791887 /// MRNA; cDNA DKFZp564C0762 (from clone DKFZp564C0762)	---	---	9	0.876075	0.0019502
220945_x_at	MANSC domain containing 1	MANSC1	chr12p13.2	9	0.876031	0.00195254
209614_at	alcohol dehydrogenase 1A (class I), alpha polypeptide /// alcohol dehydrogenase IB (class I), beta polypeptide /// alcohol dehydrogenase 1C (class I), gamma polypeptide	ADH1A /// ADH1B /// ADH1C	chr4q21-q23	9	0.876029	0.0019526
218856_at	tumor necrosis factor receptor superfamily, member 21	TNFRSF21	chr6p21.1-12.2	9	0.875995	0.00195441
220495_s_at	chromosome 5 open reading frame 14	C5orf14	chr5q31.1	9	0.875912	0.00195887
218311_at	mitogen-activated protein kinase kinase kinase kinase 3	MAP4K3	chr2p22.1	9	0.875888	0.0019601
204796_at	echinoderm microtubule associated protein like 1	EML1	chr14q32	9	0.875676	0.00197145
228523_at	nanos homolog 1 (Drosophila)	NANOS1	chr10q26.11	8	0.875465	0.00198277
224397_s_at	transmembrane and tetratricopeptide repeat containing 1 /// transmembrane and tetratricopeptide repeat containing 1	TMTC1	chr12p11.22	9	0.875455	0.00198328
205641_s_at	TNFRSF1A-associated via death domain	TRADD	chr16q22	7	0.875326	0.00199023
1557241_a_at	Sushi-repeat-containing protein, X-linked 2	SRPX2	chrXq21.33-q23	9	0.875274	0.00199302
226694_at	A kinase (PRKA) anchor protein 2 /// PALM2-AKAP2 protein	AKAP2 /// PALM2-AKAP2	chr9q31-q33	9	0.875204	0.00199682
212992_at	chromosome 14 open reading frame 78	C14orf78	chr14q32.33	6	0.875196	0.00199723
209658_at	cell division cycle 16 homolog (S. cerevisiae)	CDC16	chr13q34	9	0.874957	0.00201016
227191_at	Transcribed locus	---	---	9	0.874693	0.0020245
209831_x_at	deoxyribonuclease II, lysosomal	DNASE2	chr19p13.2	9	0.874655	0.00202661
200660_at	S100 calcium binding protein A11	S100A11	chr1q21	9	0.874639	0.00202744
225057_at	Solute carrier family 15, member 4	SLC15A4	chr12q24.32	9	0.874636	0.00202761
212631_at	Syntaxin 7	STX7	chr6q23.1	9	0.874457	0.00203738
209806_at	histone cluster 1, H2bk	HIST1H2BK	chr6p21.33	9	0.874361	0.00204263
202096_s_at	translocator protein (18kDa)	TSPO	chr22q13.31	9	0.874349	0.00204331
210147_at	ADP-ribosyltransferase 3	ART3	chr4p15.1-p14|4p15.1-p14|4p15.1-p14	5	0.874336	0.00204401
39582_at	cylindromatosis (turban tumor syndrome)	CYLD	chr16q12.1	8	0.874005	0.00206224
212463_at	CD59 molecule, complement regulatory protein	CD59	chr11p13	9	0.873461	0.0020924
215501_s_at	dual specificity phosphatase 10	DUSP10	chr1q41	9	0.873235	0.00210505
219397_at	coenzyme Q10 homolog B (S. cerevisiae)	COQ10B	chr2q33.1	9	0.873131	0.00211089
203367_at	dual specificity phosphatase 14	DUSP14	chr17q12	9	0.873065	0.00211459
203846_at	tripartite motif-containing 32	TRIM32	chr9q33.1	9	0.872887	0.00212459
232020_at	SMAD specific E3 ubiquitin protein ligase 2	SMURF2	chr17q22-q23	9	0.872849	0.00212674
230083_at	Full length insert cDNA clone YI48C03	---	---	9	0.872778	0.00213071
227539_at	Full-length cDNA clone CS0DB005YH06 of Neuroblastoma Cot 10-normalized of Homo sapiens (human)	---	---	9	0.872701	0.00213508
228120_at	Eukaryotic translation initiation factor 2C, 1	EIF2C1	chr1p35-p34	9	0.872608	0.00214032
219432_at	Ellis van Creveld syndrome	EVC	chr4p16	8	0.872606	0.00214044
203024_s_at	chromosome 5 open reading frame 15	C5orf15	chr5q31.1	9	0.872421	0.00215098
220610_s_at	leucine rich repeat (in FLII) interacting protein 2	LRRFIP2	chr3p22.2	9	0.872266	0.00215977
202133_at	WW domain containing transcription regulator 1	WWTR1	chr3q23-q24	9	0.87217	0.00216524
201707_at	peroxisomal biogenesis factor 19	PEX19	chr1q22	9	0.872151	0.00216635
207358_x_at	microtubule-actin crosslinking factor 1	MACF1	chr1p32-p31	9	0.87195	0.00217781
218099_at	testis expressed sequence 2	TEX2	chr17q23.3	9	0.871813	0.00218569
224880_at	v-ral simian leukemia viral oncogene homolog A (ras related)	RALA	chr7p15-p13	9	0.871774	0.00218792
201972_at	ATPase, H+ transporting, lysosomal 70kDa, V1 subunit A	ATP6V1A	chr3q13.2-q13.31	9	0.871598	0.00219808
240310_at	Transcribed locus	---	---	9	0.871519	0.00220263
224502_s_at	KIAA1191 /// KIAA1191	KIAA1191	chr5q35.2	9	0.871482	0.00220478
242317_at	Transcribed locus	---	---	9	0.871463	0.00220587
213698_at	zinc finger, MYM-type 6	ZMYM6	chr1p34.2	9	0.871425	0.00220808
203769_s_at	steroid sulfatase (microsomal), arylsulfatase C, isozyme S	STS	chrXp22.32	9	0.870846	0.00224173
217550_at	Activating transcription factor 6	ATF6	chr1q22-q23	8	0.870784	0.00224536
221988_at	Cofactor required for Sp1 transcriptional activation, subunit 7, 70kDa	CRSP7	chr19p13.11	9	0.870696	0.00225049
221530_s_at	basic helix-loop-helix domain containing, class B, 3	BHLHB3	chr12p11.23-p12.1	7	0.870616	0.0022552
1556123_a_at	Homo sapiens, clone IMAGE:4863312, mRNA	---	---	7	0.870405	0.00226763
226956_at	hypothetical gene supported by AK056895	LOC400924	chr22q12.2	6	0.870199	0.00227976
228503_at	CDNA: FLJ22648 fis, clone HSI07329	---	---	7	0.87016	0.00228206
205012_s_at	hydroxyacylglutathione hydrolase	HAGH	chr16p13.3	9	0.870156	0.00228233
224928_at	SET domain containing (lysine methyltransferase) 7	SETD7	chr4q28	9	0.87009	0.00228622
213169_at	Clone TUA8 Cri-du-chat region mRNA	---	---	8	0.869966	0.00229361
235503_at	ankyrin repeat and SOCS box-containing 5	ASB5	chr4q34.2	6	0.869816	0.00230253
214954_at	sushi domain containing 5	SUSD5	chr3p22.3	9	0.869751	0.00230636
213062_at	N-terminal asparagine amidase	NTAN1	chr16p13.11	9	0.869741	0.00230696
218181_s_at	mitogen-activated protein kinase kinase kinase kinase 4	MAP4K4	chr2q11.2-q12	9	0.869662	0.00231169
224897_at	WD repeat domain 26	WDR26	chr1q42.11	9	0.869638	0.0023131
230036_at	sterile alpha motif domain containing 9-like	SAMD9L	chr7q21.2-q21.3	9	0.869089	0.00234612
204303_s_at	KIAA0427	KIAA0427	chr18q21.1	9	0.869055	0.00234816
206007_at	proteoglycan 4	PRG4	chr1q25-q31	6	0.869053	0.00234826
225351_at	family with sequence similarity 45, member A	FAM45A	chr10q25	9	0.86896	0.00235387
201276_at	RAB5B, member RAS oncogene family	RAB5B	chr12q13	9	0.868959	0.00235395
228561_at	cell division cycle 37 homolog (S. cerevisiae)-like 1	CDC37L1	chr9p24.1	9	0.868747	0.00236678
1556696_s_at	Hypothetical gene supported by AK124699	FLJ42709	chr5q15	9	0.868559	0.00237819
209108_at	tetraspanin 6	TSPAN6	chrXq22	9	0.868314	0.00239318
223227_at	Bardet-Biedl syndrome 2	BBS2	chr16q21	9	0.86807	0.00240814
204458_at	lysophospholipase 3 (lysosomal phospholipase A2)	LYPLA3	chr16q22.1	9	0.86804	0.00240999
203518_at	lysosomal trafficking regulator	LYST	chr1q42.1-q42.2	9	0.86791	0.00241798
220061_at	hypothetical protein FLJ20581	FLJ20581	chr16p12.3	5	0.867807	0.0024243
202615_at	Guanine nucleotide binding protein (G protein), q polypeptide	GNAQ	chr9q21	9	0.867742	0.00242834
209613_s_at	alcohol dehydrogenase IB (class I), beta polypeptide	ADH1B	chr4q21-q23	9	0.867727	0.00242924
226183_at	MRNA; cDNA DKFZp686L15210 (from clone DKFZp686L15210)	---	---	8	0.867632	0.00243516
220041_at	phosphatidylinositol glycan anchor biosynthesis, class Z	PIGZ	chr3q29	9	0.867625	0.00243556
225928_at	vesicle transport through interaction with t-SNAREs homolog 1B (yeast)	VTI1B	chr14q24.1	9	0.867524	0.00244183
223259_at	ORM1-like 3 (S. cerevisiae)	ORMDL3	chr17q12-q21.1	9	0.867503	0.0024431
226959_at	---	---	---	7	0.867338	0.00245336
224655_at	adenylate kinase 3	AK3	chr9p24.1-p24.3	9	0.867328	0.00245402
217781_s_at	zinc finger protein 106 homolog (mouse)	ZFP106	chr15q15.1	9	0.867252	0.00245872
208611_s_at	spectrin, alpha, non-erythrocytic 1 (alpha-fodrin)	SPTAN1	chr9q33-q34	9	0.867163	0.00246427
229173_at	---	---	---	9	0.86704	0.00247197
201336_at	vesicle-associated membrane protein 3 (cellubrevin)	VAMP3	chr1p36.23	9	0.866951	0.00247756
203885_at	RAB21, member RAS oncogene family	RAB21	chr12q21.1	9	0.866942	0.00247813
241900_at	SMAD specific E3 ubiquitin protein ligase 2	SMURF2	chr17q22-q23	5	0.866611	0.0024989
226120_at	tetratricopeptide repeat domain 8	TTC8	chr14q31.3	9	0.866448	0.00250917
224861_at	Guanine nucleotide binding protein (G protein), q polypeptide	GNAQ	chr9q21	9	0.866168	0.00252694
209755_at	nicotinamide nucleotide adenylyltransferase 2	NMNAT2	chr1q25	6	0.865873	0.0025457
225783_at	ubiquitin-conjugating enzyme E2F (putative)	UBE2F	chr2q37.3	9	0.865661	0.00255925
204085_s_at	ceroid-lipofuscinosis, neuronal 5	CLN5	chr13q21.1-q32	9	0.86555	0.00256641
216247_at	Full-length cDNA clone CS0DC002YJ17 of Neuroblastoma Cot 25-normalized of Homo sapiens (human)	---	---	9	0.865283	0.00258353
238479_at	Full length insert cDNA clone ZC34E11	---	---	9	0.865265	0.00258471
213248_at	hypothetical protein LOC221362 /// similar to heterogeneous nuclear ribonucleoprotein A/B	LOC221362 /// LOC730101	chr6p12.3 /// chr6p12.1	6	0.865218	0.00258776
212461_at	antizyme inhibitor 1	AZIN1	chr8q22.3	9	0.865151	0.00259211
206204_at	growth factor receptor-bound protein 14	GRB14	chr2q22-q24	7	0.865094	0.00259576
228914_at	---	---	---	9	0.864969	0.00260387
225510_at	OAF homolog (Drosophila)	OAF	chr11q23.3	9	0.864696	0.00262162
224688_at	chromosome 7 open reading frame 42	C7orf42	chr7q11.21	9	0.864489	0.00263509
228370_at	---	---	---	9	0.864447	0.00263783
203912_s_at	deoxyribonuclease I-like 1	DNASE1L1	chrXq28	9	0.864206	0.00265364
219434_at	triggering receptor expressed on myeloid cells 1	TREM1	chr6p21.1	6	0.863993	0.00266766
204454_at	leucine zipper, down-regulated in cancer 1	LDOC1	chrXq27	9	0.863984	0.00266829
214455_at	histone cluster 1, H2bg /// histone cluster 1, H2bc	HIST1H2BG /// HIST1H2BC	chr6p21.3	9	0.86382	0.00267912
224392_s_at	opsin 3 (encephalopsin, panopsin) /// opsin 3 (encephalopsin, panopsin)	OPN3	chr1q43	9	0.863743	0.0026842
214994_at	apolipoprotein B mRNA editing enzyme, catalytic polypeptide-like 3F	APOBEC3F	chr22q13.1	7	0.863558	0.00269646
228776_at	gap junction protein, alpha 7, 45kDa (connexin 45)	GJA7	chr17q21.31	9	0.863373	0.00270878
1556678_a_at	Zinc finger protein 432	ZNF432	chr19q13.33	9	0.863036	0.00273127
215071_s_at	histone cluster 1, H2ac	HIST1H2AC	chr6p21.3	9	0.862935	0.00273802
220251_at	chromosome 1 open reading frame 107	C1orf107	chr1q32.2	7	0.862791	0.00274776
238604_at	CDNA FLJ25559 fis, clone JTH02834	---	---	9	0.862776	0.00274871
218606_at	zinc finger, DHHC-type containing 7	ZDHHC7	chr16q24.1	9	0.862591	0.00276124
201990_s_at	cAMP responsive element binding protein-like 2	CREBL2	chr12p13	9	0.862579	0.002762
222286_at	small nuclear RNA activating complex, polypeptide 3, 50kDa	SNAPC3	chr9p22.3	9	0.86242	0.00277276
200096_s_at	ATPase, H+ transporting, lysosomal 9kDa, V0 subunit e1 /// ATPase, H+ transporting, lysosomal 9kDa, V0 subunit e1	ATP6V0E1	chr5q35.2	9	0.862275	0.00278259
204284_at	protein phosphatase 1, regulatory (inhibitor) subunit 3C	PPP1R3C	chr10q23-q24	9	0.862173	0.00278952
201124_at	integrin, beta 5	ITGB5	chr3q21.2	9	0.862143	0.00279158
219610_at	Rho-guanine nucleotide exchange factor	RGNEF	chr5q13.2	7	0.86211	0.00279379
212632_at	Syntaxin 7	STX7	chr6q23.1	9	0.861916	0.00280705
226867_at	DENN/MADD domain containing 4C	DENND4C	chr9p22.1	9	0.861674	0.00282357
44783_s_at	hairy/enhancer-of-split related with YRPW motif 1	HEY1	chr8q21	8	0.861623	0.0028271
207606_s_at	Rho GTPase activating protein 12	ARHGAP12	chr10q11.1	9	0.861599	0.00282871
213275_x_at	cathepsin B	CTSB	chr8p22	9	0.861417	0.00284127
230954_at	chromosome 20 open reading frame 112	C20orf112	chr20q11.1-q11.23	8	0.861393	0.0028429
208818_s_at	catechol-O-methyltransferase	COMT	chr22q11.21-q11.23|22q11.21	9	0.861345	0.00284621
221823_at	chromosome 5 open reading frame 30	C5orf30	chr5q21.1	9	0.861313	0.00284841
230100_x_at	p21/Cdc42/Rac1-activated kinase 1 (STE20 homolog, yeast)	PAK1	chr11q13-q14	9	0.86124	0.00285349
225579_at	PQ loop repeat containing 3	PQLC3	chr2p25.1	9	0.861202	0.00285611
223465_at	collagen, type IV, alpha 3 (Goodpasture antigen) binding protein	COL4A3BP	chr5q13.3	9	0.861103	0.00286295
212357_at	KIAA0280	KIAA0280	chr11q13.4	9	0.860806	0.00288354
213448_at	Metaxin 1	MTX1	chr1q21	9	0.860751	0.00288736
232413_at	PiggyBac transposable element derived 3	PGBD3	chr10q11	5	0.860718	0.00288963
203435_s_at	membrane metallo-endopeptidase (neutral endopeptidase, enkephalinase)	MME	chr3q25.1-q25.2	9	0.860592	0.00289846
218196_at	osteopetrosis associated transmembrane protein 1	OSTM1	chr6q21	9	0.860464	0.0029074
221953_s_at	Matrix metallopeptidase 24 (membrane-inserted)	MMP24	chr20q11.2	9	0.860436	0.00290934
221276_s_at	syncoilin, intermediate filament 1 /// syncoilin, intermediate filament 1	SYNC1	chr1p34.3-p33	9	0.860322	0.00291734
219891_at	pyroglutamyl-peptidase I	PGPEP1	chr19p13.11	8	0.860186	0.00292689
224898_at	WD repeat domain 26	WDR26	chr1q42.11	9	0.859983	0.00294118
230887_at	CDC14 cell division cycle 14 homolog B (S. cerevisiae) /// CDC14 cell division cycle 14 homolog C (S. cerevisiae)	CDC14B /// CDC14C	chr9q22.33 /// chr7p12.3	9	0.859849	0.00295062
238867_at	transmembrane protein 182	TMEM182	chr2q12.1	9	0.859678	0.00296272
201301_s_at	annexin A4	ANXA4	chr2p13	9	0.859543	0.00297232
207980_s_at	Cbp/p300-interacting transactivator, with Glu/Asp-rich carboxy-terminal domain, 2	CITED2	chr6q23.3	9	0.85951	0.00297465
225200_at	DPH3, KTI11 homolog (S. cerevisiae)	DPH3	chr3p24.3	9	0.859368	0.00298478
227964_at	FKSG44 gene	FKSG44	chr11q13	9	0.859271	0.00299166
212040_at	trans-golgi network protein 2	TGOLN2	chr2p11.2	9	0.859176	0.00299846
226782_at	solute carrier family 25, member 30	SLC25A30	chr13q14.12	9	0.858963	0.00301369
226342_at	spectrin, beta, non-erythrocytic 1	SPTBN1	chr2p21	9	0.858928	0.00301623
224905_at	WD repeat domain 26	WDR26	chr1q42.11	9	0.858921	0.00301673
204849_at	transcription factor-like 5 (basic helix-loop-helix)	TCFL5	chr20q13.3-qter	9	0.858873	0.00302014
241874_at	similar to bovine IgA regulatory protein	LOC492311	chr5q31	7	0.858826	0.00302357
208878_s_at	p21 (CDKN1A)-activated kinase 2	PAK2	chr3q29	9	0.858707	0.00303212
225414_at	ring finger protein 149	RNF149	chr2q11.2	9	0.858682	0.00303393
218851_s_at	WD repeat domain 33	WDR33	chr2q14.3	5	0.858676	0.0030343
217837_s_at	vacuolar protein sorting 24 homolog (S. cerevisiae)	VPS24	chr2p24.3-p24.1	9	0.858442	0.00305125
209689_at	coiled-coil domain containing 93	CCDC93	chr2q14.1	9	0.85827	0.00306369
232035_at	histone cluster 1, H4h	HIST1H4H	chr6p21.3	8	0.858265	0.00306401
208579_x_at	histone cluster 1, H2bk	HIST1H2BK	chr6p21.33	9	0.858021	0.00308177
216338_s_at	Yip1 domain family, member 3	YIPF3	chr6p21.1	9	0.858	0.00308327
223115_at	cofactor required for Sp1 transcriptional activation, subunit 6, 77kDa	CRSP6	chr11q14	8	0.857824	0.00309612
221041_s_at	solute carrier family 17 (anion/sugar transporter), member 5	SLC17A5	chr6q14-q15	9	0.857522	0.00311824
201006_at	peroxiredoxin 2	PRDX2	chr19p13.2	7	0.857464	0.00312249
218613_at	pleckstrin and Sec7 domain containing 3	PSD3	chr8pter-p23.3	9	0.857325	0.00313274
209386_at	transmembrane 4 L six family member 1	TM4SF1	chr3q21-q25	9	0.857236	0.00313927
223441_at	solute carrier family 17 (anion/sugar transporter), member 5	SLC17A5	chr6q14-q15	9	0.857191	0.0031426
204430_s_at	solute carrier family 2 (facilitated glucose/fructose transporter), member 5	SLC2A5	chr1p36.2	5	0.856902	0.003164
236507_at	Zinc finger, DHHC-type containing 3	ZDHHC3	chr3p21.31	7	0.856881	0.00316559
235197_s_at	osteopetrosis associated transmembrane protein 1	OSTM1	chr6q21	9	0.856878	0.00316579
225019_at	calcium/calmodulin-dependent protein kinase (CaM kinase) II delta	CAMK2D	chr4q26	9	0.856794	0.00317197
219973_at	arylsulfatase family, member J	ARSJ	chr4q26	9	0.856666	0.00318151
218923_at	chitobiase, di-N-acetyl-	CTBS	chr1p22	9	0.856612	0.00318557
225016_at	adenomatosis polyposis coli down-regulated 1	APCDD1	chr18p11.22	9	0.856482	0.00319521
204337_at	regulator of G-protein signalling 4	RGS4	chr1q23.3	8	0.85628	0.0032103
231337_at	hypothetical protein LOC730124 /// hypothetical protein LOC730941	LOC730124 /// LOC730941	chr2q22.3	6	0.856277	0.00321057
212845_at	sterile alpha motif domain containing 4A	SAMD4A	chr14q22.2	9	0.856153	0.00321988
236129_at	UDP-N-acetyl-alpha-D-galactosamine:polypeptide N-acetylgalactosaminyltransferase 5 (GalNAc-T5)	GALNT5	chr2q24.1	9	0.855937	0.00323611
243864_at	Glypican 6	GPC6	chr13q32	9	0.855929	0.00323672
232533_at	CDNA FLJ13334 fis, clone OVARC1001846 /// CDNA FLJ31054 fis, clone HSYRA2000706	---	---	9	0.855654	0.00325748
213664_at	solute carrier family 1 (neuronal/epithelial high affinity glutamate transporter, system Xag), member 1	SLC1A1	chr9p24	9	0.855449	0.00327301
1555653_at	heterogeneous nuclear ribonucleoprotein A3	HNRPA3	chr2q31.2	9	0.85514	0.00329649
225051_at	erythrocyte membrane protein band 4.1 (elliptocytosis 1, RH-linked)	EPB41	chr1p33-p32	7	0.855135	0.00329687
203403_s_at	ring finger protein (C3H2C3 type) 6	RNF6	chr13q12.2	9	0.8548	0.00332252
219154_at	Ras homolog gene family, member F (in filopodia)	RHOF	chr12q24.31	7	0.854768	0.00332499
200758_s_at	nuclear factor (erythroid-derived 2)-like 1	NFE2L1	chr17q21.3	9	0.854724	0.00332837
209061_at	nuclear receptor coactivator 3	NCOA3	chr20q12	9	0.854686	0.00333125
223435_s_at	protocadherin alpha 9 /// protocadherin alpha subfamily C, 2 /// protocadherin alpha subfamily C, 1 /// protocadherin alpha 13 /// protocadherin alpha 12 /// protocadherin alpha 11 /// protocadherin alpha 10 /// protocadherin alpha 8 /// protocadherin alpha 7 /// protocadherin alpha 6 /// protocadherin alpha 5 /// protocadherin alpha 4 /// protocadherin alpha 3 /// protocadherin alpha 2 /// proto…	PCDHA9 /// PCDHAC2 /// PCDHAC1 /// PCDHA13 /// PCDHA12 /// PCDHA11 /// PCDHA10 /// PCDHA8 /// PCDHA7 /// PCDHA6 /// PCDHA5 /// PCDHA4 /// PCDHA3 /// PCDHA2 /// PCDHA1	chr5q31	5	0.854662	0.00333308
223315_at	netrin 4	NTN4	chr12q22-q23	9	0.854455	0.00334902
227264_at	CDNA FLJ46539 fis, clone THYMU3037836	---	---	5	0.854366	0.00335588
226280_at	CDNA FLJ43545 fis, clone PROST2011631	---	---	9	0.854324	0.00335915
219770_at	glycosyltransferase-like domain containing 1	GTDC1	chr2q22.2-q22.3	9	0.854276	0.00336286
218498_s_at	ERO1-like (S. cerevisiae)	ERO1L	chr14q22.1	9	0.854274	0.00336304
243_g_at	cyclin-dependent kinase 6	CDK6	chr7q21-q22	9	0.854212	0.00336777
218363_at	exonuclease 3'-5' domain-like 2	EXDL2	chr14q24.1	9	0.854136	0.00337365
225941_at	eukaryotic translation initiation factor 4E family member 3	EIF4E3	chr3p14	9	0.85407	0.00337881
230611_at	synaptophysin-like 2	SYPL2	chr1p13.3	7	0.854042	0.00338095
202565_s_at	supervillin	SVIL	chr10p11.2	9	0.854029	0.00338198
224027_at	chemokine (C-C motif) ligand 28	CCL28	chr5p12	9	0.853975	0.00338618
217852_s_at	ADP-ribosylation factor-like 8B	ARL8B	chr3p26.2	9	0.853936	0.00338917
212221_x_at	iduronate 2-sulfatase (Hunter syndrome)	IDS	chrXq28	9	0.853706	0.00340715
206240_s_at	zinc finger protein 136	ZNF136	chr19p13.2-p13.12	9	0.853703	0.00340732
201847_at	lipase A, lysosomal acid, cholesterol esterase (Wolman disease)	LIPA	chr10q23.2-q23.3	9	0.853625	0.00341342
230730_at	sarcoglycan, delta (35kDa dystrophin-associated glycoprotein)	SGCD	chr5q33-q34	8	0.853463	0.00342612
239435_x_at	Shroom family member 1	SHROOM1	chr5q31.1	9	0.853314	0.00343779
202711_at	ephrin-B1	EFNB1	chrXq12	5	0.852299	0.00351809
226239_at	transmembrane protein 150	TMEM150	chr2p11.2	9	0.852175	0.00352804
224906_at	transmembrane protein 16F	TMEM16F	chr12q12	9	0.851958	0.00354537
218871_x_at	chondroitin sulfate GalNAcT-2	GALNACT-2	chr10q11.21	9	0.851953	0.0035458
221542_s_at	SPFH domain family, member 2	SPFH2	chr8p11.2	9	0.851917	0.00354865
228407_at	signal peptide, CUB domain, EGF-like 3	SCUBE3	chr6p21.3	9	0.851854	0.00355375
209656_s_at	transmembrane protein 47	TMEM47	chrXp11.4	9	0.851808	0.0035574
225825_at	chromosome 20 open reading frame 194	C20orf194	chr20p13	9	0.851249	0.0036025
214179_s_at	nuclear factor (erythroid-derived 2)-like 1	NFE2L1	chr17q21.3	9	0.851244	0.00360296
206272_at	S-phase response (cyclin-related)	SPHAR	chr1q42.11-q42.3	9	0.851167	0.0036092
244241_x_at	Transcribed locus	---	---	7	0.851141	0.00361128
222275_at	---	---	---	9	0.851019	0.00362124
214110_s_at	Similar to lymphocyte-specific protein 1	LOC654342	chr2p11.1	9	0.85089	0.00363175
231171_at	Hypothetical protein LOC644873	FLJ33630	chr5q23.3	9	0.850819	0.00363751
229287_at	Full-length cDNA clone CS0DK010YA20 of HeLa cells Cot 25-normalized of Homo sapiens (human)	---	---	9	0.8505	0.00366363
228158_at	similar to lymphocyte-specific protein 1 isoform 1	LOC645166	chr1q21.1	9	0.850197	0.00368852
225677_at	B-cell receptor-associated protein 29	BCAP29	chr7q22-q31	9	0.850109	0.00369577
51192_at	slingshot homolog 3 (Drosophila)	SSH3	chr11q13.1	9	0.849988	0.00370581
227253_at	ceruloplasmin (ferroxidase)	CP	chr3q23-q25	9	0.849976	0.00370674
202458_at	protease, serine, 23	PRSS23	chr11q14.1	9	0.849924	0.00371105
225821_s_at	family with sequence similarity 44, member A	FAM44A	chr4p16.1	9	0.849875	0.0037151
209073_s_at	numb homolog (Drosophila)	NUMB	chr14q24.3	9	0.849812	0.00372035
214927_at	Integrin, beta-like 1 (with EGF-like repeat domains)	ITGBL1	chr13q33	9	0.849712	0.00372864
201860_s_at	plasminogen activator, tissue	PLAT	chr8p12	9	0.849543	0.0037427
229555_at	UDP-N-acetyl-alpha-D-galactosamine:polypeptide N-acetylgalactosaminyltransferase 5 (GalNAc-T5)	GALNT5	chr2q24.1	9	0.84948	0.0037479
209396_s_at	chitinase 3-like 1 (cartilage glycoprotein-39)	CHI3L1	chr1q32.1	9	0.84945	0.00375041
225411_at	Transmembrane protein 87B	TMEM87B	chr2q13	9	0.848954	0.00379192
224709_s_at	CDC42 small effector 2	CDC42SE2	chr5q31.1	9	0.84895	0.00379227
227333_at	CDNA: FLJ23546 fis, clone LNG08361	---	---	5	0.848912	0.00379541
243287_s_at	SET and MYND domain containing 2	SMYD2	chr1q41	9	0.848713	0.0038122
223249_at	claudin 12	CLDN12	chr7q21	9	0.848642	0.00381814
213258_at	tissue factor pathway inhibitor (lipoprotein-associated coagulation inhibitor)	TFPI	chr2q32	9	0.848479	0.00383196
221599_at	chromosome 11 open reading frame 67	C11orf67	chr11q14.1	9	0.848273	0.00384942
33850_at	microtubule-associated protein 4	MAP4	chr3p21	9	0.848185	0.00385685
202820_at	LIM domain containing preferred translocation partner in lipoma	LPP	chr3q28	9	0.848184	0.00385692
244779_at	CDNA FLJ34038 fis, clone FCBBF2005645	---	---	6	0.847748	0.00389414
230174_at	Lysophospholipase-like 1	LYPLAL1	chr1q41	9	0.847609	0.00390599
89977_at	hypothetical protein FLJ20581	FLJ20581	chr16p12.3	9	0.847518	0.00391379
212956_at	TBC1 domain family, member 9 (with GRAM domain)	TBC1D9	chr4q31.21	9	0.847338	0.00392929
227778_at	hypothetical protein KIAA1833 /// similar to c11.1 CG12132-PA	KIAA1833 /// LOC727957	chr8q24.3	8	0.847164	0.00394426
222603_at	KIAA1815	KIAA1815	chr9p24	9	0.847159	0.00394467
243704_at	DDHD domain containing 1	DDHD1	chr14q21	9	0.847155	0.003945
219440_at	retinoic acid induced 2	RAI2	chrXp22	6	0.847076	0.00395187
202679_at	Niemann-Pick disease, type C1	NPC1	chr18q11-q12	9	0.846968	0.00396119
210139_s_at	peripheral myelin protein 22	PMP22	chr17p12-p11.2	9	0.846843	0.00397203
225416_at	Ring finger protein 12	RNF12	chrXq13-q21	9	0.846799	0.00397582
221471_at	serine incorporator 3	SERINC3	chr20q13.1-13.3	9	0.846638	0.00398983
227061_at	CDNA FLJ44429 fis, clone UTERU2015653	---	---	9	0.846562	0.00399641
242253_at	---	---	---	9	0.846492	0.00400256
213227_at	progesterone receptor membrane component 2	PGRMC2	chr4q26	9	0.846269	0.004022
203943_at	kinesin family member 3B	KIF3B	chr20q11.21	9	0.846106	0.00403627
218280_x_at	histone cluster 2, H2aa3 /// histone cluster 2, H2aa4	HIST2H2AA3 /// HIST2H2AA4	chr1q21.2	9	0.84607	0.00403939
201557_at	vesicle-associated membrane protein 2 (synaptobrevin 2)	VAMP2	chr17p13.1	7	0.846032	0.0040428
226484_at	zinc finger and BTB domain containing 47	ZBTB47	chr3p22.1	9	0.846016	0.00404412
218696_at	eukaryotic translation initiation factor 2-alpha kinase 3	EIF2AK3	chr2p12	9	0.845897	0.00405458
210047_at	solute carrier family 11 (proton-coupled divalent metal ion transporters), member 2	SLC11A2	chr12q13	7	0.845818	0.00406158
205499_at	sushi-repeat-containing protein, X-linked 2	SRPX2	chrXq21.33-q23	9	0.8458	0.00406319
213644_at	coiled-coil domain containing 46	CCDC46	chr17q24.1-q24.2	9	0.845772	0.00406558
212416_at	secretory carrier membrane protein 1	SCAMP1	chr5q13.3-q14.1	9	0.845739	0.0040685
1558279_a_at	CDNA FLJ36555 fis, clone TRACH2008716	---	---	9	0.845617	0.00407928
203245_s_at	FLJ35348	FLJ35348	chr9q34	9	0.845498	0.0040898
221511_x_at	cell cycle progression 1	CCPG1	chr15q21.1	9	0.845265	0.00411041
226304_at	heat shock protein, alpha-crystallin-related, B6	HSPB6	chr19q13.12	9	0.845264	0.00411051
211896_s_at	decorin	DCN	chr12q21.33	9	0.844992	0.00413476
202055_at	karyopherin alpha 1 (importin alpha 5)	KPNA1	chr3q21	9	0.844943	0.0041391
226607_at	chromosome 20 open reading frame 194	C20orf194	chr20p13	9	0.844933	0.00413996
212119_at	ras homolog gene family, member Q	RHOQ	chr2p21	9	0.844902	0.00414275
200711_s_at	S-phase kinase-associated protein 1A (p19A)	SKP1A	chr5q31	9	0.844828	0.00414933
212111_at	syntaxin 12	STX12	chr1p35-p34.1	9	0.844718	0.00415914
225900_at	exocyst complex component 6B	EXOC6B	chr2p13.3-p13.2	9	0.844701	0.00416069
202203_s_at	autocrine motility factor receptor	AMFR	chr16q21	9	0.844689	0.00416178
209578_s_at	protein O-fucosyltransferase 2	POFUT2	chr21q22.3	9	0.844625	0.00416754
209741_x_at	zinc finger protein 291	ZNF291	chr15q24	9	0.844452	0.00418302
214293_at	Septin 11	2007-09-11	chr4q21.1	9	0.844372	0.00419026
202694_at	serine/threonine kinase 17a (apoptosis-inducing)	STK17A	chr7p12-p14	8	0.844253	0.00420091
229202_at	Transcribed locus	---	---	8	0.844248	0.0042014
218348_s_at	zinc finger CCCH-type containing 7A	ZC3H7A	chr16p13-p12	9	0.844192	0.0042064
229653_at	CDNA clone IMAGE:5303499	---	---	7	0.844117	0.00421318
221736_at	KIAA1219 /// KIAA1219	KIAA1219	chr20q11.23	9	0.844081	0.00421648
225537_at	trafficking protein particle complex 6B	TRAPPC6B	chr14q21.1	9	0.844035	0.00422056
212805_at	KIAA0367	KIAA0367	chr9q21.13	9	0.843871	0.00423541
227731_at	CDNA FLJ11631 fis, clone HEMBA1004267	---	---	9	0.843616	0.0042586
226191_at	MRNA; cDNA DKFZp686L15210 (from clone DKFZp686L15210)	---	---	9	0.84354	0.00426551
202363_at	sparc/osteonectin, cwcv and kazal-like domains proteoglycan (testican) 1	SPOCK1	chr5q31	9	0.84338	0.00428004
213215_at	CDNA clone IMAGE:4157286	---	---	9	0.843342	0.00428356
227761_at	myosin VA (heavy chain 12, myoxin)	MYO5A	chr15q21	9	0.843032	0.00431194
205348_s_at	dynein, cytoplasmic 1, intermediate chain 1	DYNC1I1	chr7q21.3-q22.1	9	0.843009	0.00431403
203244_at	peroxisomal biogenesis factor 5	PEX5	chr12p13.3	9	0.842897	0.00432425
201307_at	septin 11	2007-09-11	chr4q21.1	9	0.842887	0.0043252
202087_s_at	cathepsin L	CTSL	chr9q21-q22	9	0.842868	0.00432693
200984_s_at	CD59 molecule, complement regulatory protein	CD59	chr11p13	9	0.842801	0.00433308
227708_at	eukaryotic translation elongation factor 1 alpha 1	EEF1A1	chr6q14.1	9	0.842724	0.00434023
238767_at	Chromosome 4 open reading frame 36	C4orf36	chr4q21.3	7	0.842428	0.00436754
218032_at	stannin	SNN	chr16p13	9	0.842233	0.00438564
201556_s_at	vesicle-associated membrane protein 2 (synaptobrevin 2)	VAMP2	chr17p13.1	9	0.842129	0.00439528
229410_at	Progestagen-associated endometrial protein (placental protein 14, pregnancy-associated endometrial alpha-2-globulin, alpha uterine protein)	PAEP	chr9q34	9	0.842093	0.00439862
231943_at	zinc finger protein 28 homolog (mouse)	ZFP28	---	9	0.841876	0.00441884
227098_at	dual specificity phosphatase 18	DUSP18	chr22q12.2	8	0.841863	0.00441998
226633_at	RAB8B, member RAS oncogene family	RAB8B	chr15q22.2	9	0.841759	0.00442969
212518_at	phosphatidylinositol-4-phosphate 5-kinase, type I, gamma	PIP5K1C	chr19p13.3	9	0.841584	0.00444612
230559_x_at	FYVE, RhoGEF and PH domain containing 4	FGD4	chr12p11.21	8	0.841576	0.00444688
1552457_a_at	ADAMTS-like 1	ADAMTSL1	chr9p22.2-p22.1	8	0.841552	0.00444911
239492_at	SEC14-like 4 (S. cerevisiae)	SEC14L4	chr22q12.2	9	0.841269	0.00447569
219135_s_at	transmembrane protein 112	TMEM112	chr16p13.3	7	0.841129	0.00448883
213405_at	RAB22A, member RAS oncogene family	RAB22A	chr20q13.32	9	0.841096	0.00449192
221029_s_at	wingless-type MMTV integration site family, member 5B /// wingless-type MMTV integration site family, member 5B	WNT5B	chr12p13.3	9	0.840836	0.00451655
230571_at	Transcribed locus	---	---	8	0.840659	0.00453334
225940_at	eukaryotic translation initiation factor 4E family member 3	EIF4E3	chr3p14	9	0.840624	0.00453659
201590_x_at	annexin A2	ANXA2	chr15q21-q22	9	0.840439	0.00455419
205907_s_at	osteomodulin	OMD	chr9q22.31	6	0.840374	0.00456037
222426_at	mitogen-activated protein kinase associated protein 1	MAPKAP1	chr9q33.3	9	0.840356	0.00456215
200675_at	CD81 molecule	CD81	chr11p15.5	9	0.840135	0.00458322
202962_at	kinesin family member 13B	KIF13B	chr8p21.1	9	0.840121	0.00458455
227354_at	phosphoprotein associated with glycosphingolipid microdomains 1	PAG1	chr8q21.13	6	0.840082	0.00458829
217898_at	chromosome 15 open reading frame 24	C15orf24	chr15q14	9	0.840059	0.00459049
1558969_a_at	ribosomal protein L32 pseudogene 3	RPL32P3	chr3q21.3	8	0.839991	0.00459699
218685_s_at	single-strand-selective monofunctional uracil-DNA glycosylase 1	SMUG1	chr12q13.11-q13.3	9	0.83993	0.00460285
206407_s_at	chemokine (C-C motif) ligand 13	CCL13	chr17q11.2	6	0.83982	0.00461345
204702_s_at	nuclear factor (erythroid-derived 2)-like 3	NFE2L3	chr7p15-p14	9	0.839715	0.00462348
212635_at	CDNA FLJ31107 fis, clone IMR322000152	---	---	9	0.839662	0.00462858
226409_at	TBC1 domain family, member 20	TBC1D20	chr20p13	9	0.83945	0.00464907
226360_at	zinc and ring finger 3	ZNRF3	chr22q12.1	9	0.839447	0.00464929
243309_at	YLP motif containing 1	YLPM1	chr14q24.3	9	0.839428	0.00465119
203688_at	polycystic kidney disease 2 (autosomal dominant)	PKD2	chr4q21-q23	9	0.839386	0.00465521
200026_at	ribosomal protein L34 /// ribosomal protein L34 /// similar to ribosomal protein L34 /// similar to ribosomal protein L34 /// similar to ribosomal protein L34 /// similar to ribosomal protein L34 /// hypothetical protein LOC729536 /// hypothetical protein LOC729536 /// similar to ribosomal protein L34 /// similar to ribosomal protein L34	RPL34 /// LOC342994 /// LOC651249 /// LOC729536 /// LOC731916	chr4q25 /// chr19p12 /// chr17q11.1	9	0.839379	0.00465592
201341_at	ectodermal-neural cortex (with BTB-like domain)	ENC1	chr5q12-q13.3	9	0.839244	0.00466891
208633_s_at	microtubule-actin crosslinking factor 1	MACF1	chr1p32-p31	9	0.839214	0.00467185
228624_at	transmembrane protein 144	TMEM144	chr4q32.1	6	0.839211	0.00467216
235812_at	chromosome 16 open reading frame 69	C16orf69	chr16q12.1	9	0.839093	0.00468361
226752_at	transmembrane protein 157	TMEM157	chr5q21.1	9	0.839047	0.00468811
226977_at	similar to bovine IgA regulatory protein	LOC492311	chr5q31	9	0.838991	0.00469351
228124_at	abhydrolase domain containing 12	ABHD12	chr20p11.21	9	0.838944	0.00469806
209883_at	glycosyltransferase 25 domain containing 2	GLT25D2	chr1q25	8	0.838936	0.00469885
202130_at	RIO kinase 3 (yeast) /// RIO kinase 3 (yeast)	RIOK3	chr18q11.2	9	0.838892	0.00470315
239587_at	Transcribed locus	---	---	9	0.838845	0.00470773
212806_at	KIAA0367	KIAA0367	chr9q21.13	9	0.838814	0.00471071
1598_g_at	growth arrest-specific 6	GAS6	chr13q34	9	0.838737	0.00471826
202196_s_at	dickkopf homolog 3 (Xenopus laevis)	DKK3	chr11p15.2	9	0.838634	0.00472826
226542_at	Full-length cDNA clone CS0DJ002YF02 of T cells (Jurkat cell line) Cot 10-normalized of Homo sapiens (human)	---	---	9	0.838584	0.00473319
229449_at	CDNA FLJ36553 fis, clone TRACH2008478	---	---	6	0.83845	0.00474625
208820_at	PTK2 protein tyrosine kinase 2	PTK2	chr8q24-qter	9	0.838446	0.00474671
208850_s_at	Thy-1 cell surface antigen	THY1	chr11q22.3-q23	9	0.838366	0.00475455
38340_at	huntingtin interacting protein 1 related /// similar to huntingtin interacting protein 1 related	HIP1R /// LOC728014	chr12q24 /// chr12q24.31	8	0.838363	0.00475476
208075_s_at	chemokine (C-C motif) ligand 7 /// chemokine (C-C motif) ligand 7	CCL7	chr17q11.2-q12	6	0.838323	0.00475874
212458_at	sprouty-related, EVH1 domain containing 2	SPRED2	chr2p14	9	0.838313	0.00475973
215302_at	hypothetical protein LOC257152	LOC257152	chr8q22.3	8	0.838207	0.00477012
228496_s_at	Cysteine rich transmembrane BMP regulator 1 (chordin-like)	CRIM1	chr2p21	9	0.838162	0.00477455
212586_at	calpastatin	CAST	chr5q15	9	0.838143	0.00477642
228742_at	Full length insert cDNA clone YQ54B06	---	---	6	0.838067	0.00478392
203058_s_at	3'-phosphoadenosine 5'-phosphosulfate synthase 2	PAPSS2	chr10q23-q24	9	0.838065	0.00478413
235492_at	IBR domain containing 1	IBRDC1	chr6q22.31	9	0.838022	0.0047883
209612_s_at	alcohol dehydrogenase IB (class I), beta polypeptide	ADH1B	chr4q21-q23	9	0.837948	0.00479565
227414_at	rhomboid domain containing 1	RHBDD1	chr2q36.3	9	0.837881	0.00480223
212818_s_at	ankyrin repeat and SOCS box-containing 1	ASB1	chr2q37	8	0.83784	0.00480628
208741_at	Sin3A-associated protein, 18kDa	SAP18	chr13q12.11	9	0.837797	0.00481053
212876_at	UDP-Gal:betaGlcNAc beta 1,4- galactosyltransferase, polypeptide 4	B4GALT4	chr3q13.3	9	0.837709	0.00481918
208786_s_at	microtubule-associated protein 1 light chain 3 beta	MAP1LC3B	chr16q24.2	9	0.8377	0.00482007
230278_at	G protein-coupled receptor 137B	GPR137B	chr1q42-q43	8	0.837657	0.0048244
222824_at	Sec61 alpha 2 subunit (S. cerevisiae)	SEC61A2	chr10p14	8	0.837614	0.00482863
203989_x_at	coagulation factor II (thrombin) receptor	F2R	chr5q13	9	0.83757	0.00483298
217869_at	hydroxysteroid (17-beta) dehydrogenase 12	HSD17B12	chr11p11.2	9	0.837381	0.00485175
201360_at	cystatin C (amyloid angiopathy and cerebral hemorrhage)	CST3	chr20p11.21	9	0.837381	0.00485177
227046_at	solute carrier family 39 (metal ion transporter), member 11	SLC39A11	chr17q24.3-q25.1	9	0.837288	0.00486104
223641_at	Melanoma inhibitory activity family, member 3	MIA3	chr1q41	9	0.837109	0.00487885
212338_at	myosin ID	MYO1D	chr17q11-q12	7	0.836979	0.00489188
212669_at	calcium/calmodulin-dependent protein kinase (CaM kinase) II gamma	CAMK2G	chr10q22	9	0.836616	0.00492825
214152_at	cell cycle progression 1	CCPG1	chr15q21.1	9	0.836434	0.00494651
217604_at	Transcribed locus	---	---	9	0.836255	0.00496464
238129_s_at	---	---	---	7	0.836245	0.0049656
235831_at	Transcribed locus	---	---	8	0.836071	0.00498324
216210_x_at	TRIO and F-actin binding protein	TRIOBP	chr22q13.1	9	0.836059	0.00498447
229488_at	OTU domain containing 7B	OTUD7B	chr1q21.2	7	0.836044	0.00498596
228555_at	Calcium/calmodulin-dependent protein kinase (CaM kinase) II delta	CAMK2D	chr4q26	9	0.835938	0.00499664
202644_s_at	tumor necrosis factor, alpha-induced protein 3	TNFAIP3	chr6q23	9	0.83567	0.0050239
233088_at	Xylosyltransferase I	XYLT1	chr16p12.3	9	0.835594	0.00503166
209412_at	transmembrane protein 1	TMEM1	chr21q22.3	9	0.835419	0.00504953
235882_at	CDNA clone IMAGE:5303499	---	---	9	0.835389	0.00505258
227641_at	F-box and leucine-rich repeat protein 16	FBXL16	chr16p13.3	5	0.835358	0.00505576
228024_at	Vacuolar protein sorting 37 homolog A (S. cerevisiae)	VPS37A	chr8p22	9	0.835204	0.00507153
221756_at	HGFL gene /// HGFL gene	MGC17330	chr22q12.2	7	0.835037	0.00508863
238542_at	UL16 binding protein 2	ULBP2	chr6q25	9	0.834968	0.00509572
234998_at	CDNA clone IMAGE:5313062	---	---	9	0.834467	0.00514746
202912_at	adrenomedullin	ADM	chr11p15.4	9	0.834393	0.00515509
220757_s_at	UBX domain containing 1	UBXD1	chr19p13	9	0.834356	0.00515888
228306_at	Cornichon homolog 4 (Drosophila)	CNIH4	chr1q42.11	9	0.834248	0.00517016
201560_at	chloride intracellular channel 4	CLIC4	chr1p36.11	9	0.834221	0.00517296
224619_at	cancer susceptibility candidate 4	CASC4	chr15q15.3	9	0.834206	0.00517453
210648_x_at	sorting nexin 3	SNX3	chr6q21	9	0.834146	0.0051807
218901_at	phospholipid scramblase 4	PLSCR4	chr3q24	9	0.83413	0.00518241
39650_s_at	erythropoietin receptor	EPOR	chr19p13.3-p13.2	9	0.833953	0.00520084
224931_at	solute carrier family 41, member 3	SLC41A3	chr3q21.2	9	0.833919	0.00520434
218194_at	REX2, RNA exonuclease 2 homolog (S. cerevisiae)	REXO2	chr11q23.1-q23.2	9	0.833838	0.00521285
46142_at	transmembrane protein 112	TMEM112	chr16p13.3	9	0.833545	0.00524352
201874_at	myelin protein zero-like 1	MPZL1	chr1q24.2	9	0.833528	0.00524524
201812_s_at	translocase of outer mitochondrial membrane 7 homolog (yeast) /// hypothetical protein LOC201725	TOMM7 /// LOC201725	chr7p15.3 /// chr4q32.1	9	0.833417	0.0052569
208158_s_at	oxysterol binding protein-like 1A /// oxysterol binding protein-like 1A	OSBPL1A	chr18q11.1	9	0.833278	0.00527149
213543_at	MRNA from chromosome 5q31-33 region	---	---	8	0.833204	0.00527934
214787_at	DENN/MADD domain containing 4A	DENND4A	chr15q22.31	9	0.833041	0.00529653
227143_s_at	BH3 interacting domain death agonist	BID	chr22q11.1	9	0.833032	0.00529744
227584_at	Neuron navigator 1	NAV1	---	8	0.833019	0.00529876
AFFX-HUMISGF3A/M97935_MB_at	---	---	---	9	0.832934	0.00530784
204277_s_at	thymidine kinase 2, mitochondrial	TK2	chr16q22-q23.1	6	0.832785	0.00532354
238477_at	CDNA clone IMAGE:4830091	---	---	9	0.832617	0.00534134
230071_at	Septin 11	2007-09-11	chr4q21.1	9	0.832314	0.00537363
203835_at	leucine rich repeat containing 32	LRRC32	chr11q13.5-q14	9	0.832256	0.00537975
207847_s_at	mucin 1, cell surface associated	MUC1	chr1q21	8	0.832209	0.00538478
212538_at	dedicator of cytokinesis 9	DOCK9	chr13q32.3	9	0.832183	0.00538755
1557729_at	G protein-coupled receptor kinase 5	GRK5	chr10q24-qter	5	0.832069	0.00539976
224893_at	DKFZP564J0863 protein	DKFZP564J0863	chr11q13.1	9	0.83202	0.00540506
218999_at	transmembrane protein 140	TMEM140	chr7q33	9	0.832004	0.00540674
208490_x_at	histone cluster 1, H2bf	HIST1H2BF	chr6p21.3	9	0.831894	0.00541851
214894_x_at	microtubule-actin crosslinking factor 1	MACF1	chr1p32-p31	9	0.831784	0.00543026
212158_at	syndecan 2 (heparan sulfate proteoglycan 1, cell surface-associated, fibroglycan)	SDC2	chr8q22-q23	9	0.831642	0.00544554
227029_at	chromosome 14 open reading frame 24	C14orf24	chr14q13.2	9	0.831588	0.00545133
227125_at	Interleukin 10 receptor, beta	IL10RB	chr21q22.1-q22.2|21q22.11	9	0.831372	0.00547464
220235_s_at	chromosome 1 open reading frame 103	C1orf103	chr1p13.3	9	0.831281	0.00548451
228391_at	cytochrome P450, family 4, subfamily V, polypeptide 2	CYP4V2	chr4q35.2	8	0.83128	0.00548463
226016_at	CD47 molecule	CD47	chr3q13.1-q13.2	9	0.831234	0.00548961
217730_at	transmembrane BAX inhibitor motif containing 1	TMBIM1	chr2p24.3-p24.1	9	0.831107	0.00550329
231804_at	relaxin/insulin-like family peptide receptor 1	RXFP1	chr4q32.1	8	0.830871	0.00552899
203811_s_at	DnaJ (Hsp40) homolog, subfamily B, member 4	DNAJB4	chr1p31.1	9	0.830857	0.00553047
207700_s_at	nuclear receptor coactivator 3	NCOA3	chr20q12	9	0.830847	0.00553161
209681_at	solute carrier family 19 (thiamine transporter), member 2	SLC19A2	chr1q23.3	9	0.830772	0.00553973
202733_at	procollagen-proline, 2-oxoglutarate 4-dioxygenase (proline 4-hydroxylase), alpha polypeptide II	P4HA2	chr5q31	9	0.83077	0.00553988
219492_at	cysteine-rich hydrophobic domain 2	CHIC2	chr4q11	9	0.830763	0.00554073
202442_at	adaptor-related protein complex 3, sigma 1 subunit	AP3S1	chr5q22	9	0.830751	0.00554204
231166_at	G protein-coupled receptor 155	GPR155	chr2q31.1	7	0.830747	0.00554246
218581_at	abhydrolase domain containing 4	ABHD4	chr14q11.2	9	0.830688	0.00554887
217722_s_at	neugrin, neurite outgrowth associated	NGRN	chr15q26.1	9	0.830589	0.00555969
229213_at	Transcribed locus	---	---	8	0.830578	0.00556081
217830_s_at	NSFL1 (p97) cofactor (p47)	NSFL1C	chr20p13	9	0.830443	0.00557562
222718_at	transmembrane protein 8 (five membrane-spanning domains)	TMEM8	chr16p13.3	5	0.83034	0.00558689
213397_x_at	ribonuclease, RNase A family, 4	RNASE4	chr14q11.1	9	0.830209	0.00560121
210605_s_at	milk fat globule-EGF factor 8 protein	MFGE8	chr15q25	9	0.830067	0.00561686
238467_at	CDNA FLJ41419 fis, clone BRHIP2002339	---	---	9	0.830063	0.0056172
238494_at	TNF receptor-associated factor 3 interacting protein 1	TRAF3IP1	chr2q37.3	9	0.829929	0.00563195
39549_at	neuronal PAS domain protein 2	NPAS2	chr2q11.2	9	0.829797	0.00564655
235289_at	eukaryotic translation initiation factor 5A2	EIF5A2	chr3q26.2	8	0.829714	0.00565572
225791_at	---	---	---	7	0.829668	0.00566077
203285_s_at	heparan sulfate 2-O-sulfotransferase 1	HS2ST1	chr1p31.1-p22.1	9	0.829657	0.00566201
1554256_a_at	pecanex-like 2 (Drosophila)	PCNXL2	chr1q42.2	7	0.829369	0.0056939
241809_at	chromosome 1 open reading frame 183	C1orf183	chr1p13.2	9	0.829228	0.0057095
204020_at	purine-rich element binding protein A	PURA	chr5q31	9	0.829116	0.00572198
222866_s_at	chromosome 14 open reading frame 58	C14orf58	chr14q24.3	9	0.829102	0.00572351
219508_at	glucosaminyl (N-acetyl) transferase 3, mucin type	GCNT3	chr15q21.3	8	0.829007	0.00573413
1558116_x_at	reversion-inducing-cysteine-rich protein with kazal motifs	RECK	chr9p13-p12	9	0.828996	0.00573532
202825_at	serine peptidase inhibitor, Kunitz type 1	SPINT1	chr15q15.1	9	0.828769	0.00576067
226450_at	MRNA full length insert cDNA clone EUROIMAGE 926491	---	---	9	0.828734	0.00576459
221626_at	zinc finger protein 506	ZNF506	chr19p13.11	9	0.828568	0.00578319
1558256_at	hypothetical protein LOC148189	LOC148189	chr19q12	9	0.828538	0.00578653
78047_s_at	hypothetical protein LOC729580 /// hypothetical protein LOC730672	LOC729580 /// LOC730672	chr20q11.22	9	0.828494	0.00579145
225450_at	angiomotin like 1	AMOTL1	chr11q14.3	9	0.828241	0.00581984
228341_at	CDNA FLJ34034 fis, clone FCBBF2004671	---	---	9	0.828169	0.00582802
203060_s_at	3'-phosphoadenosine 5'-phosphosulfate synthase 2	PAPSS2	chr10q23-q24	9	0.828049	0.0058415
208732_at	RAB2, member RAS oncogene family	RAB2	chr8q12.1	9	0.828034	0.00584319
227999_at	PWWP domain containing 2	PWWP2	chr10q26.3	9	0.827998	0.00584726
207000_s_at	protein phosphatase 3 (formerly 2B), catalytic subunit, gamma isoform (calcineurin A gamma)	PPP3CC	chr8p21.3	9	0.82794	0.00585386
202074_s_at	optineurin	OPTN	chr10p13	9	0.827887	0.00585988
212343_at	Yip1 domain family, member 6	YIPF6	chrXq12	9	0.827775	0.00587248
201536_at	dual specificity phosphatase 3 (vaccinia virus phosphatase VH1-related)	DUSP3	chr17q21	9	0.827619	0.00589017
208671_at	serine incorporator 1	SERINC1	chr6q22.31	9	0.827607	0.00589161
225622_at	phosphoprotein associated with glycosphingolipid microdomains 1	PAG1	chr8q21.13	9	0.827536	0.00589959
228150_at	leucine zipper transcription regulator 2	LZTR2	chr1q25.2	9	0.827393	0.00591587
217771_at	golgi phosphoprotein 2	GOLPH2	chr9q21.33	9	0.827361	0.00591953
212336_at	erythrocyte membrane protein band 4.1-like 1	EPB41L1	chr20q11.2-q12	9	0.827275	0.00592933
217890_s_at	parvin, alpha	PARVA	chr11p15.3	9	0.827052	0.00595476
225750_at	CDNA FLJ14162 fis, clone NT2RM4002504	---	---	9	0.82704	0.00595614
243515_at	Formin 1	FMN1	chr15q13.3	9	0.826985	0.00596243
239024_at	Solute carrier family 12 (potassium/chloride transporters), member 8	SLC12A8	---	9	0.826982	0.0059628
212294_at	guanine nucleotide binding protein (G protein), gamma 12	GNG12	chr1p31.3	9	0.826846	0.00597837
201599_at	ornithine aminotransferase (gyrate atrophy)	OAT	chr10q26	9	0.826782	0.00598576
202177_at	growth arrest-specific 6	GAS6	chr13q34	9	0.82665	0.00600092
222156_x_at	cell cycle progression 1	CCPG1	chr15q21.1	9	0.826621	0.00600422
203279_at	ER degradation enhancer, mannosidase alpha-like 1	EDEM1	chr3p26.2	9	0.826304	0.0060407
225076_s_at	zinc finger, NFX1-type containing 1	ZNFX1	chr20q13.13	9	0.826248	0.00604723
217766_s_at	transmembrane protein 50A	TMEM50A	chr1p36.11	9	0.826238	0.00604839
201141_at	glycoprotein (transmembrane) nmb	GPNMB	chr7p15	9	0.826231	0.00604917
242181_at	CDNA FLJ33489 fis, clone BRAMY2003585	---	---	9	0.826205	0.00605217
212854_x_at	neuroblastoma breakpoint family, member 10	NBPF10	chr1q21.1	9	0.826166	0.0060567
1553775_at	hypothetical protein FLJ31715	FLJ31715	chr3p22.1	6	0.825991	0.00607695
240214_at	---	---	---	9	0.825989	0.00607713
203768_s_at	steroid sulfatase (microsomal), arylsulfatase C, isozyme S	STS	chrXp22.32	8	0.825956	0.00608095
212217_at	prolyl endopeptidase-like	PREPL	chr2p21	9	0.825938	0.00608314
235347_at	Leucine-rich repeats and calponin homology (CH) domain containing 3	LRCH3	chr3q29	9	0.825835	0.00609504
226463_at	ATPase, H+ transporting, lysosomal 42kDa, V1 subunit C1	ATP6V1C1	chr8q22.3	9	0.825797	0.00609945
201885_s_at	cytochrome b5 reductase 3	CYB5R3	chr22q13.31-qter|22q13.2-q13.31	9	0.825797	0.00609947
202718_at	insulin-like growth factor binding protein 2, 36kDa	IGFBP2	chr2q33-q34	9	0.825659	0.00611553
238868_at	uveal autoantigen with coiled-coil domains and ankyrin repeats	UACA	chr15q22-q24	9	0.825614	0.00612074
228579_at	CDNA FLJ37386 fis, clone BRAMY2026538	---	---	8	0.825399	0.00614589
242743_at	Interleukin 4 receptor	IL4R	chr16p11.2-12.1	5	0.825299	0.00615759
222200_s_at	BSD domain containing 1	BSDC1	chr1p35.1	9	0.825186	0.00617072
202073_at	optineurin	OPTN	chr10p13	9	0.825077	0.0061835
221543_s_at	SPFH domain family, member 2	SPFH2	chr8p11.2	9	0.824864	0.00620851
222480_at	ubiquitin-conjugating enzyme E2Q (putative) 1	UBE2Q1	chr1q21.3	9	0.824852	0.00620997
201214_s_at	protein phosphatase 1, regulatory subunit 7	PPP1R7	chr2q37.3	9	0.824721	0.00622538
243735_at	Methyltransferase 5 domain containing 1	METT5D1	chr11p14.1	6	0.824633	0.00623573
226550_at	Homo sapiens, Similar to LOC169932, clone IMAGE:4499203, mRNA	---	---	9	0.82455	0.00624563
201190_s_at	phosphatidylinositol transfer protein, alpha	PITPNA	chr17p13.3	9	0.824366	0.00626732
213603_s_at	ras-related C3 botulinum toxin substrate 2 (rho family, small GTP binding protein Rac2)	RAC2	chr22q13.1	9	0.824347	0.00626955
202438_x_at	iduronate 2-sulfatase (Hunter syndrome)	IDS	chrXq28	9	0.82431	0.00627397
211026_s_at	monoglyceride lipase /// monoglyceride lipase	MGLL	chr3q21.3	9	0.824195	0.00628759
213307_at	SH3 and multiple ankyrin repeat domains 2	SHANK2	chr11q13.3	8	0.824113	0.00629732
208678_at	ATPase, H+ transporting, lysosomal 31kDa, V1 subunit E1	ATP6V1E1	chr22pter-q11.2|22q11.1	9	0.824105	0.00629825
209357_at	Cbp/p300-interacting transactivator, with Glu/Asp-rich carboxy-terminal domain, 2	CITED2	chr6q23.3	9	0.823983	0.00631275
209169_at	glycoprotein M6B	GPM6B	chrXp22.2	9	0.823808	0.00633359
208634_s_at	microtubule-actin crosslinking factor 1	MACF1	chr1p32-p31	9	0.823805	0.00633397
203068_at	kelch-like 21 (Drosophila)	KLHL21	chr1p36.31	9	0.823794	0.00633531
235125_x_at	family with sequence similarity 73, member A	FAM73A	chr1p31.1	9	0.823625	0.00635551
218627_at	damage-regulated autophagy modulator	DRAM	chr12q23.2	9	0.823598	0.00635876
218364_at	leucine rich repeat (in FLII) interacting protein 2	LRRFIP2	chr3p22.2	9	0.823581	0.00636071
224968_at	coiled-coil domain containing 104	CCDC104	chr2p16.1	9	0.823564	0.0063628
31826_at	FK506 binding protein 15, 133kDa	FKBP15	chr9q32	9	0.823518	0.00636831
221504_s_at	ATPase, H+ transporting, lysosomal 50/57kDa, V1 subunit H	ATP6V1H	chr8p22-q22.3	9	0.823443	0.00637726
228054_at	transmembrane protein 44	TMEM44	chr3q29	9	0.823411	0.0063811
1570315_at	hypothetical gene supported by BC019009	LOC283902	chr16q22.3	7	0.823396	0.00638288
213930_at	MRNA from chromosome 5q21-22, clone:843Ex	---	---	9	0.823381	0.00638465
211730_s_at	polymerase (RNA) II (DNA directed) polypeptide L, 7.6kDa /// polymerase (RNA) II (DNA directed) polypeptide L, 7.6kDa	POLR2L	chr11p15	9	0.82335	0.00638844
213110_s_at	collagen, type IV, alpha 5 (Alport syndrome)	COL4A5	chrXq22	6	0.823325	0.00639135
226157_at	Transcription factor Dp-2 (E2F dimerization partner 2)	TFDP2	chr3q23	9	0.823304	0.00639395
226886_at	Clone 114 tumor rejection antigen	---	---	9	0.823147	0.00641283
232197_x_at	arylsulfatase B	ARSB	chr5p11-q13|5q11-q13	9	0.822953	0.00643614
212717_at	pleckstrin homology domain containing, family M (with RUN domain) member 1	PLEKHM1	chr17q21.31	9	0.822881	0.00644486
201403_s_at	microsomal glutathione S-transferase 3	MGST3	chr1q23	9	0.822733	0.00646265
205280_at	glycine receptor, beta	GLRB	chr4q31.3	9	0.822733	0.00646267
212737_at	GM2 ganglioside activator	GM2A	chr5q31.3-q33.1	9	0.822246	0.00652174
233063_s_at	CDNA FLJ33709 fis, clone BRAWH2007890	---	---	9	0.822024	0.00654878
203439_s_at	stanniocalcin 2	STC2	chr5q35.2	9	0.82191	0.00656271
202795_x_at	TRIO and F-actin binding protein	TRIOBP	chr22q13.1	9	0.821798	0.00657647
223434_at	guanylate binding protein 3	GBP3	chr1p22.2	9	0.821648	0.00659477
214180_at	mannosidase, alpha, class 1C, member 1	MAN1C1	chr1p35	9	0.821581	0.006603
218404_at	sorting nexin 10	SNX10	chr7p15.2	9	0.821571	0.00660419
202061_s_at	sel-1 suppressor of lin-12-like (C. elegans)	SEL1L	chr14q24.3-q31	9	0.821518	0.00661079
244661_at	---	---	---	9	0.821439	0.00662042
201412_at	low density lipoprotein receptor-related protein 10	LRP10	chr14q11.2	9	0.821255	0.00664302
209763_at	chordin-like 1	CHRDL1	chrXq22.3	9	0.821224	0.00664691
203446_s_at	oculocerebrorenal syndrome of Lowe	OCRL	chrXq25-q26.1	9	0.821077	0.00666507
212667_at	secreted protein, acidic, cysteine-rich (osteonectin)	SPARC	chr5q31.3-q32	9	0.821032	0.00667058
241992_at	Damage-regulated autophagy modulator	DRAM	chr12q23.2	9	0.820972	0.00667797
225384_at	dedicator of cytokinesis 7	DOCK7	chr1p31.3	9	0.820833	0.00669525
212261_at	trinucleotide repeat containing 15	TNRC15	chr2q37.1	9	0.820806	0.00669852
230479_at	Transcribed locus	---	---	9	0.820709	0.00671055
212771_at	chromosome 10 open reading frame 38	C10orf38	chr10p13	9	0.820666	0.00671586
209546_s_at	apolipoprotein L, 1	APOL1	chr22q13.1	9	0.820414	0.00674717
232656_at	CDNA FLJ11692 fis, clone HEMBA1004983	---	---	7	0.820397	0.00674938
228632_at	CDNA FLJ37243 fis, clone BRAMY2004387	---	---	6	0.820388	0.00675041
224630_at	chromosome 2 open reading frame 30	C2orf30	chr2p16.2	9	0.820289	0.00676285
221246_x_at	tensin 1 /// tensin 1	TNS1	chr2q35-q36	7	0.820021	0.00679632
209912_s_at	KIAA0415 protein	KIAA0415	chr7p22.2	9	0.819898	0.00681167
230654_at	Transcribed locus	---	---	7	0.819714	0.00683479
224616_at	dynein, cytoplasmic 1, light intermediate chain 2	DYNC1LI2	chr16q22.1	9	0.819354	0.00688006
239229_at	---	---	---	9	0.819339	0.0068819
213326_at	vesicle-associated membrane protein 1 (synaptobrevin 1)	VAMP1	chr12p	9	0.819257	0.00689225
227145_at	lysyl oxidase-like 4	LOXL4	chr10q24	6	0.819176	0.00690256
223304_at	solute carrier family 37 (glycerol-3-phosphate transporter), member 3	SLC37A3	chr7q34	9	0.8191	0.00691211
222731_at	zinc finger, DHHC-type containing 2	ZDHHC2	chr8p21.3-p22	9	0.819071	0.00691589
222665_at	family with sequence similarity 82, member B /// similar to Protein FAM82B	FAM82B /// LOC642197	chr8q21.3	9	0.819006	0.0069241
203935_at	activin A receptor, type I	ACVR1	chr2q23-q24	9	0.818826	0.0069469
209090_s_at	SH3-domain GRB2-like endophilin B1	SH3GLB1	chr1p22	9	0.818803	0.00694985
1552628_a_at	HERPUD family member 2	HERPUD2	chr7p14.2	9	0.818772	0.00695378
212090_at	glutamate receptor, ionotropic, N-methyl D-asparate-associated protein 1 (glutamate binding)	GRINA	chr8q24.3	9	0.818678	0.00696571
226515_at	coiled-coil domain containing 127	CCDC127	chr5p15.33	9	0.81846	0.00699342
219655_at	chromosome 7 open reading frame 10	C7orf10	chr7p14.1	9	0.818426	0.00699785
238598_s_at	Ring finger protein 32	RNF32	chr7q36	8	0.818334	0.00700953
205756_s_at	coagulation factor VIII, procoagulant component (hemophilia A)	F8	chrXq28	9	0.818191	0.00702787
225460_at	SEC22 vesicle trafficking protein homolog C (S. cerevisiae)	SEC22C	chr3p22.1	9	0.818017	0.00705019
202536_at	chromatin modifying protein 2B	CHMP2B	chr3p11.2	9	0.818011	0.00705092
201826_s_at	saccharopine dehydrogenase (putative)	SCCPDH	chr1q44	9	0.817972	0.00705595
227451_s_at	Coiled-coil domain containing 90A	CCDC90A	chr6p24.3-p23	9	0.817969	0.00705628
224628_at	chromosome 2 open reading frame 30	C2orf30	chr2p16.2	9	0.817889	0.00706653
235801_at	---	---	---	9	0.817804	0.00707745
238733_at	Carboxypeptidase M	CPM	chr12q14.3	9	0.817714	0.00708909
229255_x_at	Transcribed locus	---	---	9	0.817617	0.00710153
203407_at	periplakin	PPL	chr16p13.3	9	0.81753	0.00711274
227986_at	zinc finger protein 343	ZNF343	chr20p13	9	0.81745	0.00712309
235292_at	hypothetical protein LOC643977	FLJ32255	chr5p12	9	0.817383	0.00713175
232349_x_at	IQ motif and WD repeats 1	IQWD1	chr1q24.2	9	0.817358	0.00713497
232091_s_at	zinc finger, DHHC-type containing 24	ZDHHC24	chr11q13.1	8	0.817357	0.0071351
200709_at	FK506 binding protein 1A, 12kDa	FKBP1A	chr20p13	9	0.817329	0.00713876
212730_at	desmuslin	DMN	chr15q26.3	9	0.817248	0.0071493
202119_s_at	copine III	CPNE3	chr8q21.3	9	0.817082	0.00717082
204306_s_at	CD151 molecule (Raph blood group)	CD151	chr11p15.5	9	0.816994	0.0071822
229828_at	---	---	---	9	0.816978	0.0071842
212446_s_at	LAG1 homolog, ceramide synthase 6 (S. cerevisiae)	LASS6	chr2q24.3	9	0.816412	0.00725801
205357_s_at	angiotensin II receptor, type 1	AGTR1	chr3q21-q25	9	0.816395	0.00726033
225494_at	Transcribed locus	---	---	9	0.816362	0.00726453
217839_at	TRK-fused gene	TFG	chr3q12.2	9	0.81624	0.00728053
211864_s_at	fer-1-like 3, myoferlin (C. elegans)	FER1L3	chr10q24	9	0.816058	0.00730444
228184_at	dispatched homolog 1 (Drosophila)	DISP1	chr1q41	9	0.816047	0.00730593
203853_s_at	GRB2-associated binding protein 2	GAB2	chr11q14.1	5	0.815989	0.00731353
212346_s_at	MAX dimerization protein 4	MXD4	chr4p16.3	9	0.815862	0.00733029
227176_at	solute carrier family 2 (facilitated glucose transporter), member 13	SLC2A13	chr12q12	9	0.815716	0.00734942
230773_at	Transcribed locus	---	---	5	0.81568	0.00735431
219675_s_at	UDP-glucuronate decarboxylase 1	UXS1	chr2q12.2	9	0.815455	0.00738392
230748_at	solute carrier family 16, member 6 (monocarboxylic acid transporter 7)	SLC16A6	chr17q24.2	9	0.815311	0.00740312
201572_x_at	dCMP deaminase	DCTD	chr4q35.1	9	0.815305	0.00740388
204209_at	phosphate cytidylyltransferase 1, choline, alpha	PCYT1A	chr3q29	9	0.815252	0.00741086
235295_at	Transcribed locus	---	---	9	0.815189	0.0074192
200904_at	major histocompatibility complex, class I, E	HLA-E	chr6p21.3	9	0.815155	0.00742376
204032_at	breast cancer anti-estrogen resistance 3	BCAR3	chr1p22.1	9	0.815123	0.00742801
204552_at	CDNA FLJ34214 fis, clone FCBBF3021807	---	---	9	0.815025	0.00744103
223391_at	sphingosine-1-phosphate phosphatase 1	SGPP1	chr14q23.2	9	0.814986	0.00744616
201387_s_at	ubiquitin carboxyl-terminal esterase L1 (ubiquitin thiolesterase)	UCHL1	chr4p14	9	0.814938	0.00745263
37549_g_at	parathyroid hormone-responsive B1	PTHB1	chr7p14	9	0.814796	0.00747153
1558703_at	proton-coupled folate transporter	PCFT	chr17q11.2	7	0.814776	0.00747425
218584_at	tectonic	FLJ21127	chr12q24.11	9	0.814738	0.00747936
225205_at	kinesin family member 3B	KIF3B	chr20q11.21	9	0.814626	0.00749429
202315_s_at	breakpoint cluster region	BCR	chr22q11|22q11.23	9	0.81455	0.00750441
212959_s_at	N-acetylglucosamine-1-phosphate transferase, alpha and beta subunits	GNPTAB	chr12q23.2	9	0.814502	0.00751087
217800_s_at	Nedd4 family interacting protein 1	NDFIP1	chr5q31.3	9	0.814451	0.00751765
224794_s_at	cerebral endothelial cell adhesion molecule 1	CEECAM1	chr9q34.11	9	0.814384	0.00752663
229101_at	Hypothetical protein LOC150166	LOC150166	chr22q11.21	9	0.814361	0.00752976
240167_at	hypothetical protein LOC152742	LOC152742	chr4p15.33	5	0.814242	0.00754566
223989_s_at	REX2, RNA exonuclease 2 homolog (S. cerevisiae)	REXO2	chr11q23.1-q23.2	9	0.814161	0.00755663
218509_at	lipid phosphate phosphatase-related protein type 2	LPPR2	chr19p13.2	5	0.814042	0.00757264
224644_at	CDNA clone IMAGE:5278517	---	---	9	0.81402	0.00757562
228437_at	cornichon homolog 4 (Drosophila)	CNIH4	chr1q42.11	9	0.814009	0.00757702
242818_x_at	Yip1 domain family, member 4	YIPF4	chr2p22.3	8	0.814007	0.00757735
212074_at	unc-84 homolog A (C. elegans)	UNC84A	chr7p22.3	9	0.813929	0.00758788
215016_x_at	dystonin	DST	chr6p12-p11	9	0.813914	0.00758982
239648_at	DCN1, defective in cullin neddylation 1, domain containing 3 (S. cerevisiae)	DCUN1D3	chr16p12.2	9	0.813407	0.00765846
226969_at	hypothetical protein LOC149448	LOC149448	chr1q43	9	0.813392	0.00766043
214695_at	ubiquitin associated protein 2-like	UBAP2L	chr1q21.3	9	0.813379	0.00766229
226834_at	Transcribed locus	---	---	9	0.813262	0.0076781
227628_at	similar to RIKEN cDNA 2310016C16	LOC493869	chr5q11.2	9	0.813049	0.00770709
224645_at	Eukaryotic translation initiation factor 4E binding protein 2	EIF4EBP2	chr10q21-q22	9	0.812921	0.00772454
212658_at	lipoma HMGIC fusion partner-like 2	LHFPL2	chr5q14.1	9	0.81292	0.00772477
203986_at	genethonin 1	GENX-3414	chr4q24-q25	8	0.81289	0.00772876
229975_at	Transcribed locus	---	---	8	0.812787	0.00774289
226793_at	hypothetical protein LOC283267	LOC283267	chr11p13	8	0.812515	0.00778014
225406_at	twisted gastrulation homolog 1 (Drosophila)	TWSG1	chr18p11.3	9	0.812396	0.00779642
227961_at	cathepsin B	CTSB	chr8p22	9	0.812311	0.00780811
224698_at	family with sequence similarity 62 (C2 domain containing) member B	FAM62B	chr7q36.3	9	0.812274	0.00781327
226292_at	calpain 5	CAPN5	chr11q14	6	0.812198	0.00782373
217963_s_at	nerve growth factor receptor (TNFRSF16) associated protein 1	NGFRAP1	chrXq22.2	9	0.812194	0.00782427
226734_at	Eukaryotic translation initiation factor 4E family member 2	EIF4E2	chr2q37.1	9	0.812183	0.00782566
230508_at	Dickkopf homolog 3 (Xenopus laevis)	DKK3	chr11p15.2	7	0.812106	0.0078363
222173_s_at	TBC1 domain family, member 2	TBC1D2	chr9q22.33	9	0.812052	0.00784374
211994_at	WNK lysine deficient protein kinase 1 /// WNK lysine deficient protein kinase 1	WNK1	chr12p13.3	9	0.81202	0.00784826
236927_at	---	---	---	6	0.812003	0.00785058
203909_at	solute carrier family 9 (sodium/hydrogen exchanger), member 6	SLC9A6	chrXq26.3	9	0.811957	0.0078569
1558511_s_at	family with sequence similarity 62 (C2 domain containing) member B	FAM62B	chr7q36.3	9	0.811923	0.00786162
204837_at	myotubularin related protein 9	MTMR9	chr8p23-p22	9	0.811909	0.00786351
233533_at	keratin associated protein 1-5 /// similar to keratin associated protein 1.5	KRTAP1-5 /// LOC728956	chr17q12-q21	9	0.811834	0.00787388
219910_at	Huntingtin interacting protein E	HYPE	chr12q24.1	9	0.811737	0.00788728
235505_s_at	MRNA full length insert cDNA clone EUROIMAGE 2362292	---	---	8	0.811622	0.00790329
218078_s_at	zinc finger, DHHC-type containing 3	ZDHHC3	chr3p21.31	9	0.811589	0.00790774
212566_at	microtubule-associated protein 4	MAP4	chr3p21	9	0.811363	0.00793923
205407_at	reversion-inducing-cysteine-rich protein with kazal motifs	RECK	chr9p13-p12	9	0.811308	0.00794684
202267_at	laminin, gamma 2	LAMC2	chr1q25-q31	6	0.811149	0.00796901
228000_at	arginine decarboxylase	ADC	---	8	0.811115	0.00797367
207545_s_at	numb homolog (Drosophila)	NUMB	chr14q24.3	9	0.811028	0.00798582
201549_x_at	jumonji, AT rich interactive domain 1B	JARID1B	chr1q32.1	9	0.811011	0.0079882
238191_at	Transcribed locus	---	---	9	0.811008	0.00798869
213795_s_at	protein tyrosine phosphatase, receptor type, A	PTPRA	chr20p13	9	0.810968	0.00799426
219549_s_at	reticulon 3	RTN3	chr11q13	9	0.810917	0.00800137
203980_at	fatty acid binding protein 4, adipocyte	FABP4	chr8q21	9	0.810908	0.00800259
221472_at	serine incorporator 3	SERINC3	chr20q13.1-13.3	9	0.810899	0.0080039
232298_at	hypothetical LOC401093	LOC401093	chr3q25.1	9	0.810833	0.0080131
220975_s_at	C1q and tumor necrosis factor related protein 1 /// C1q and tumor necrosis factor related protein 1	C1QTNF1	chr17q25.3	9	0.810765	0.0080226
214792_x_at	vesicle-associated membrane protein 2 (synaptobrevin 2)	VAMP2	chr17p13.1	9	0.810614	0.00804377
227138_at	cartilage associated protein	CRTAP	chr3p22.3	9	0.81061	0.00804434
225790_at	methionine sulfoxide reductase B3	MSRB3	chr12q14.3	9	0.810328	0.00808401
224804_s_at	chromosome 15 open reading frame 17	C15orf17	chr15q24.1	7	0.810316	0.00808565
228345_at	---	---	---	9	0.810314	0.0080859
218486_at	Kruppel-like factor 11	KLF11	chr2p25	7	0.81027	0.00809212
213295_at	cylindromatosis (turban tumor syndrome)	CYLD	chr16q12.1	9	0.810265	0.00809278
204017_at	KDEL (Lys-Asp-Glu-Leu) endoplasmic reticulum protein retention receptor 3	KDELR3	chr22q13.1	9	0.810221	0.00809902
203767_s_at	steroid sulfatase (microsomal), arylsulfatase C, isozyme S	STS	chrXp22.32	9	0.810208	0.00810092
244043_at	Transcription factor Dp-2 (E2F dimerization partner 2)	TFDP2	chr3q23	5	0.810197	0.00810244
226358_at	hypothetical protein LOC145842	LOC145842	chr15q22.2	9	0.810194	0.00810278
208873_s_at	receptor accessory protein 5	REEP5	chr5q22-q23	9	0.810184	0.00810423
221760_at	Mannosidase, alpha, class 1A, member 1	MAN1A1	chr6q22	9	0.809965	0.00813514
200847_s_at	transmembrane protein 66	TMEM66	chr8p12	9	0.809933	0.00813973
201253_s_at	CDP-diacylglycerol--inositol 3-phosphatidyltransferase (phosphatidylinositol synthase)	CDIPT	chr16p11.2	9	0.809916	0.00814207
230196_x_at	Rho GTPase activating protein 23	ARHGAP23	chr17q12	7	0.809751	0.00816551
235218_x_at	THAP domain containing 6	THAP6	chr4q21.1	8	0.809618	0.00818431
204347_at	similar to Adenylate kinase isoenzyme 4, mitochondrial (ATP-AMP transphosphorylase) /// similar to Adenylate kinase isoenzyme 4, mitochondrial (Adenylate kinase 3-like 1) (ATP-AMP transphosphorylase)	LOC645619 /// LOC731007	chr12p11.21	9	0.809404	0.00821473
224611_s_at	DnaJ (Hsp40) homolog, subfamily C, member 5	DNAJC5	chr20q13.33	9	0.809353	0.00822204
204872_at	transducin-like enhancer of split 4 (E(sp1) homolog, Drosophila)	TLE4	chr9q21.31	9	0.809311	0.00822793
227827_at	Sorbin and SH3 domain containing 2	SORBS2	chr4q35.1	9	0.809305	0.00822882
230538_at	SHC (Src homology 2 domain containing) family, member 4	SHC4	chr15q21.1-q21.2	8	0.809216	0.00824155
226049_at	ELKS/RAB6-interacting/CAST family member 1	ERC1	chr12p13.3	9	0.809104	0.00825753
227937_at	hypothetical protein LOC339344	LOC339344	chr19q13.32	9	0.809023	0.00826904
211509_s_at	reticulon 4	RTN4	chr2p16.3	9	0.808887	0.00828844
205422_s_at	integrin, beta-like 1 (with EGF-like repeat domains)	ITGBL1	chr13q33	9	0.808805	0.0083002
205894_at	arylsulfatase E (chondrodysplasia punctata 1)	ARSE	chrXp22.3	8	0.808687	0.00831717
235486_at	chromosome 11 open reading frame 69	C11orf69	chr11p13	7	0.808665	0.00832026
227566_at	neurotrimin	HNT	chr11q25	9	0.808618	0.00832713
211781_x_at	---	---	---	6	0.808615	0.0083275
226779_at	CDNA FLJ37302 fis, clone BRAMY2016009	---	---	9	0.808582	0.00833222
224927_at	KIAA1949	KIAA1949	chr6p21.3	9	0.808576	0.0083331
200780_x_at	fibrinogen beta chain /// GNAS complex locus	FGB /// GNAS	chr4q28 /// chr20q13.3	9	0.80855	0.00833684
241607_at	Leucine zipper transcription regulator 2	LZTR2	chr1q25.2	9	0.808458	0.00835003
1554099_a_at	spindlin family, member 3	SPIN3	chrXp11.1	5	0.808377	0.0083618
225567_at	MRNA; cDNA DKFZp762E1314 (from clone DKFZp762E1314)	---	---	9	0.808345	0.00836637
202014_at	protein phosphatase 1, regulatory (inhibitor) subunit 15A	PPP1R15A	chr19q13.2	9	0.808297	0.00837328
224602_at	HCV F-transactivated protein 1	LOC401152	chr4q26	9	0.808277	0.00837618
200746_s_at	guanine nucleotide binding protein (G protein), beta polypeptide 1	GNB1	chr1p36.33	9	0.808247	0.0083804
236321_at	hypothetical protein LOC285550	LOC285550	chr4p15.33-p15.32	9	0.807937	0.0084252
227929_at	CDNA clone IMAGE:5277945	---	---	9	0.807825	0.00844141
232968_at	fibronectin type III and ankyrin repeat domains 1	FANK1	chr10q26.2	6	0.807823	0.00844177
224847_at	cyclin-dependent kinase 6	CDK6	chr7q21-q22	9	0.807764	0.00845026
1557322_at	zinc finger protein 230	ZNF230	chr19q13.31	7	0.807481	0.00849136
227408_s_at	sorting nexin 25	SNX25	chr4q35.1	9	0.807465	0.00849381
226034_at	Homo sapiens, clone IMAGE:3881549, mRNA	---	---	8	0.8073	0.00851783
227948_at	FYVE, RhoGEF and PH domain containing 4	FGD4	chr12p11.21	6	0.807083	0.00854953
210752_s_at	MAX-like protein X	MLX	chr17q21.1	9	0.806978	0.00856482
218037_at	chromosome 2 open reading frame 17	C2orf17	chr2q35	9	0.806897	0.00857674
1556033_at	Hypothetical protein LOC727820	LOC727820	chr1q21.1	6	0.806765	0.00859605
1553400_a_at	chromosome 17 open reading frame 69	C17orf69	chr17q21.31	8	0.806676	0.00860915
212144_at	unc-84 homolog B (C. elegans)	UNC84B	chr22q13.1	9	0.806659	0.00861165
236698_at	Full-length cDNA clone CS0DF025YA01 of Fetal brain of Homo sapiens (human)	---	---	9	0.806615	0.00861807
204035_at	secretogranin II (chromogranin C)	SCG2	chr2q35-q36	9	0.806602	0.00862003
209028_s_at	abl-interactor 1	ABI1	chr10p11.2	9	0.806592	0.00862146
213434_at	syntaxin 2	STX2	chr12q24.33	9	0.806527	0.00863099
217865_at	ring finger protein 130	RNF130	chr5q35.3	9	0.806276	0.00866796
209276_s_at	glutaredoxin (thioltransferase)	GLRX	chr5q14	9	0.806156	0.0086857
202219_at	solute carrier family 6 (neurotransmitter transporter, creatine), member 8	SLC6A8	chrXq28	9	0.806143	0.00868771
213059_at	cAMP responsive element binding protein 3-like 1	CREB3L1	chr11p11.2	9	0.806111	0.00869244
242879_x_at	V-akt murine thymoma viral oncogene homolog 3 (protein kinase B, gamma)	AKT3	chr1q43-q44	9	0.806001	0.00870869
224767_at	Ribosomal protein L37	RPL37	chr5p13	9	0.805998	0.00870902
226705_at	fibroblast growth factor receptor 1 (fms-related tyrosine kinase 2, Pfeiffer syndrome)	FGFR1	chr8p11.2-p11.1	9	0.805984	0.0087111
203066_at	B cell RAG associated protein	GALNAC4S-6ST	chr10q26	9	0.805889	0.0087253
209379_s_at	KIAA1128	KIAA1128	chr10q23.1	9	0.805814	0.00873639
202845_s_at	phosphatidylinositol glycan anchor biosynthesis, class C	PIGC	chr1q23-q25	9	0.805587	0.00877011
235299_at	Transcribed locus	---	---	9	0.805569	0.00877271
202027_at	chromosome 22 open reading frame 5	C22orf5	chr22q12	9	0.805561	0.00877397
210968_s_at	reticulon 4	RTN4	chr2p16.3	9	0.805536	0.00877763
211984_at	calmodulin 1 (phosphorylase kinase, delta)	CALM1	chr14q24-q31	9	0.805532	0.00877822
212751_at	ubiquitin-conjugating enzyme E2N (UBC13 homolog, yeast)	UBE2N	chr12q22	9	0.805446	0.00879113
225252_at	sulfiredoxin 1 homolog (S. cerevisiae)	SRXN1	chr20p13	9	0.805437	0.00879241
226169_at	SET binding factor 2	SBF2	chr11p15.4	9	0.80537	0.00880235
233632_s_at	5'-3' exoribonuclease 1	XRN1	chr3q23	9	0.805278	0.00881616
205193_at	v-maf musculoaponeurotic fibrosarcoma oncogene homolog F (avian)	MAFF	chr22q13.1	5	0.805038	0.008852
205847_at	protease, serine, 22	PRSS22	chr16p13.3	5	0.804941	0.00886653
209238_at	syntaxin 3	STX3	chr11q12.1	9	0.804849	0.00888033
204276_at	thymidine kinase 2, mitochondrial	TK2	chr16q22-q23.1	9	0.804807	0.00888663
223393_s_at	teashirt family zinc finger 3	TSHZ3	chr19q12	9	0.804715	0.0089004
213802_at	Protease, serine, 12 (neurotrypsin, motopsin)	PRSS12	chr4q28.1	6	0.804693	0.00890373
226613_at	hypothetical protein LOC652968	LOC652968	chr22q12	7	0.804622	0.00891443
36994_at	ATPase, H+ transporting, lysosomal 16kDa, V0 subunit c	ATP6V0C	chr16p13.3	9	0.80455	0.00892516
235717_at	zinc finger protein 229	ZNF229	chr19q13.31	8	0.804541	0.00892661
208837_at	transmembrane emp24 protein transport domain containing 3	TMED3	chr15q24-q25	9	0.804431	0.00894318
202266_at	TRAF and TNF receptor associated protein	TTRAP	chr6p22.3-p22.1	9	0.804381	0.00895069
208711_s_at	cyclin D1	CCND1	chr11q13	9	0.804153	0.00898518
201875_s_at	myelin protein zero-like 1	MPZL1	chr1q24.2	9	0.804106	0.00899219
217908_s_at	IQ motif and WD repeats 1	IQWD1	chr1q24.2	9	0.804061	0.00899903
232122_s_at	ventricular zone expressed PH domain homolog 1 (zebrafish)	VEPH1	chr3q24-q25	6	0.803807	0.00903757
203508_at	tumor necrosis factor receptor superfamily, member 1B	TNFRSF1B	chr1p36.3-p36.2	9	0.803689	0.00905543
223370_at	pleckstrin homology domain containing, family A (phosphoinositide binding specific) member 3	PLEKHA3	chr2q31.2	9	0.803631	0.00906426
238034_at	calnexin	CANX	chr5q35	9	0.803619	0.00906607
203051_at	bromo adjacent homology domain containing 1	BAHD1	chr15q15.1	8	0.803587	0.00907091
223707_at	hypothetical protein MGC10850	MGC10850	---	9	0.803585	0.00907126
221571_at	TNF receptor-associated factor 3	TRAF3	chr14q32.32	9	0.803386	0.00910159
228411_at	par-3 partitioning defective 3 homolog B (C. elegans)	PARD3B	chr2q33.3	7	0.803373	0.0091036
236097_at	CDNA FLJ25731 fis, clone TST05584	---	---	8	0.803256	0.00912144
1564200_at	Hypothetical LOC646324	LOC646324	chr2q35	6	0.802914	0.00917378
223006_s_at	chromosome 9 open reading frame 5	C9orf5	chr9q31	9	0.8029	0.00917593
225442_at	Discoidin domain receptor family, member 2	DDR2	chr1q12-q23	9	0.80287	0.00918055
240467_at	---	---	---	9	0.802788	0.00919305
222184_at	Similar to zinc finger protein 75	LOC440053	chr8p23.1	9	0.80247	0.00924203
1555848_at	MRNA full length insert cDNA clone EUROIMAGE 1652049	---	---	8	0.802445	0.00924587
238969_at	---	---	---	9	0.802385	0.00925512
1569631_at	nicotinamide nucleotide adenylyltransferase 1	NMNAT1	chr1p32-p35	9	0.802165	0.009289
218204_s_at	FYVE and coiled-coil domain containing 1	FYCO1	chr3p21.31	9	0.802051	0.00930667
225111_s_at	N-ethylmaleimide-sensitive factor attachment protein, beta	NAPB	chr20p12.3-p11.21	9	0.802011	0.00931287
219297_at	WD repeat domain 44	WDR44	chrXq24	9	0.801967	0.0093197
232689_at	hypothetical protein LOC284561	LOC284561	chr1q21.3	9	0.801886	0.00933227
234987_at	Chromosome 20 open reading frame 118	C20orf118	chr20q11.23	9	0.801863	0.00933585
228084_at	Phospholipase A2, group XIIA	PLA2G12A	chr4q25	9	0.801831	0.00934083
243501_at	Gap junction protein, alpha 7, 45kDa (connexin 45)	GJA7	chr17q21.31	9	0.801709	0.00935973
227020_at	yippee-like 2 (Drosophila)	YPEL2	chr17q22	8	0.801509	0.00939084
223591_at	ring finger protein 135	RNF135	chr17q11.2	9	0.801458	0.00939888
237025_at	Transcribed locus	---	---	8	0.80143	0.00940312
242722_at	LIM domain 7	LMO7	chr13q22.2	9	0.80135	0.00941568
212567_s_at	microtubule-associated protein 4	MAP4	chr3p21	9	0.801339	0.00941744
203544_s_at	signal transducing adaptor molecule (SH3 domain and ITAM motif) 1	STAM	chr10p14-p13	9	0.801321	0.00942026
220180_at	coiled-coil domain containing 68	CCDC68	chr18q21	9	0.801291	0.00942487
222162_s_at	ADAM metallopeptidase with thrombospondin type 1 motif, 1	ADAMTS1	chr21q21.2	9	0.801262	0.00942948
220144_s_at	ankyrin repeat domain 5	ANKRD5	chr20pter-q11.23	9	0.801158	0.00944564
37547_at	parathyroid hormone-responsive B1	PTHB1	chr7p14	9	0.800905	0.00948526
226066_at	microphthalmia-associated transcription factor	MITF	chr3p14.2-p14.1	9	0.800831	0.00949683
238647_at	chromosome 14 open reading frame 28 /// synaptophysin-like 2	C14orf28 /// SYPL2	chr14q21.3 /// chr1p13.3	9	0.800699	0.00951762
212034_s_at	exocyst complex component 7	EXOC7	chr17q25.1	9	0.800656	0.00952432
226389_s_at	Rap guanine nucleotide exchange factor (GEF) 1	RAPGEF1	chr9q34.3	7	0.80053	0.00954428
214717_at	hypothetical protein DKFZp434H1419	DKFZp434H1419	chr2q35	9	0.800504	0.00954836
210406_s_at	RAB6A, member RAS oncogene family /// RAB6C, member RAS oncogene family	RAB6A /// RAB6C	chr11q13.3 /// chr2q21.1	9	0.800471	0.00955357
218918_at	mannosidase, alpha, class 1C, member 1	MAN1C1	chr1p35	8	0.800309	0.00957909
212665_at	TCDD-inducible poly(ADP-ribose) polymerase	TIPARP	chr3q25.31	9	0.800198	0.00959664
235678_at	GM2 ganglioside activator	GM2A	chr5q31.3-q33.1	9	0.80016	0.0096026
36030_at	hypothetical protein LOC25900	HOM-TES-103	chr12p13.3	9	0.800124	0.00960836
234988_at	valosin containing protein (p97)/p47 complex interacting protein 1	VCPIP1	chr8q13	9	0.800098	0.00961242
204333_s_at	aspartylglucosaminidase	AGA	chr4q32-q33	9	0.800052	0.00961967
241418_at	similar to NmrA-like family domain containing 1 /// hypothetical protein LOC652465	LOC344887 /// LOC652465	chr3q27.2	7	0.800012	0.00962603
201002_s_at	ubiquitin-conjugating enzyme E2 variant 1 /// ubiquitin-conjugating enzyme E2 variant 1	UBE2V1 /// Kua-UEV	chr20q13.2	9	0.799941	0.00963722
212253_x_at	dystonin	DST	chr6p12-p11	9	0.799867	0.00964903
227418_at	KIAA1826	KIAA1826	chr11q22	9	0.799847	0.00965215
226796_at	hypothetical protein LOC116236	LOC116236	chr17q11.2	9	0.799833	0.00965443
201125_s_at	integrin, beta 5	ITGB5	chr3q21.2	9	0.799821	0.00965634
205404_at	hydroxysteroid (11-beta) dehydrogenase 1	HSD11B1	chr1q32-q41	9	0.799819	0.00965655
213069_at	HEG homolog 1 (zebrafish)	HEG1	chr3q21.2	9	0.799696	0.00967624
226850_at	sulfatase modifying factor 1	SUMF1	chr3p26.2	9	0.799377	0.00972703
229319_at	CDNA FLJ34311 fis, clone FEBRA2008255	---	---	9	0.79935	0.00973132
218487_at	aminolevulinate, delta-, dehydratase	ALAD	chr9q33.1	9	0.79923	0.00975046
226247_at	pleckstrin homology domain containing, family A (phosphoinositide binding specific) member 1	PLEKHA1	chr10q26.13	9	0.799061	0.00977751
31837_at	transmembrane protein 153	TMEM153	chr22q13.33	9	0.798777	0.00982304
213908_at	WAS protein homology region 2 domain containing 1-like 1	WHDC1L1	chr15q11.2	9	0.798759	0.00982584
213970_at	RAB, member of RAS oncogene family-like 3 /// similar to RAB, member of RAS oncogene family-like 3	RABL3 /// LOC653256	chr3q13.33	9	0.798727	0.00983105
241348_at	zinc finger protein 654	ZNF654	chr3p11.2	9	0.798669	0.00984035
219011_at	pleckstrin homology domain containing, family A (phosphoinositide binding specific) member 4	PLEKHA4	chr19q13.33	6	0.798622	0.00984789
218636_s_at	mannosidase, alpha, class 1B, member 1	MAN1B1	chr9q34	9	0.798562	0.00985746
203355_s_at	pleckstrin and Sec7 domain containing 3	PSD3	chr8pter-p23.3	9	0.798516	0.00986502
204509_at	carbonic anhydrase XII	CA12	chr15q22	7	0.798444	0.00987649
1555578_at	protein tyrosine phosphatase, receptor type, M	PTPRM	chr18p11.2	8	0.798314	0.00989744
221858_at	TBC1 domain family, member 12	TBC1D12	chr10q23.33	9	0.798168	0.00992115
230296_at	Oxidation resistance 1 /// Chromosome 16 open reading frame 52 /// Similar to oxidation resistance 1	OXR1 /// C16orf52 /// LOC645405	chr8q23 /// chr16p12.1 /// chr15q21.1	9	0.798142	0.00992534
209206_at	SEC22 vesicle trafficking protein homolog B (S. cerevisiae)	SEC22B	chr1q21.1	9	0.798135	0.00992637
213364_s_at	sorting nexin 1	SNX1	chr15q22.31	9	0.798062	0.00993831
1555837_s_at	polymerase (RNA) II (DNA directed) polypeptide B, 140kDa	POLR2B	chr4q12	9	-0.79774	0.00999038
1555820_a_at	Meckel syndrome, type 1	MKS1	chr17q22	9	-0.797785	0.00998314
208911_s_at	pyruvate dehydrogenase (lipoamide) beta	PDHB	chr3p21.1-p14.2	9	-0.797788	0.00998261
219322_s_at	WD repeat domain 8	WDR8	chr1p36.3	9	-0.797791	0.00998221
219067_s_at	non-SMC element 4 homolog A (S. cerevisiae)	NSMCE4A	chr10q26.13	9	-0.797876	0.00996831
210580_x_at	sulfotransferase family, cytosolic, 1A, phenol-preferring, member 3 /// sulfotransferase family, cytosolic, 1A, phenol-preferring, member 4	SULT1A3 /// SULT1A4	chr16p11.2	9	-0.798105	0.00993128
226257_x_at	mitochondrial ribosomal protein S22	MRPS22	chr3q23	9	-0.798159	0.00992248
220960_x_at	ribosomal protein L22	RPL22	chr1p36.3-p36.2	9	-0.798171	0.00992062
208735_s_at	CTD (carboxy-terminal domain, RNA polymerase II, polypeptide A) small phosphatase 2	CTDSP2	chr12q13-q15	9	-0.798965	0.00979277
224574_at	chromosome 17 open reading frame 49 /// similar to DNA segment, Chr 11, Brigham & Womens Genetics 0434 expressed	C17orf49 /// MGC71993	chr17p13.1	9	-0.798973	0.00979162
208897_s_at	DEAD (Asp-Glu-Ala-Asp) box polypeptide 18	DDX18	chr2q14.1	9	-0.799163	0.0097611
227921_at	---	---	---	6	-0.799202	0.00975495
228988_at	zinc finger protein 711	ZNF711	chrXq21.1-q21.2	5	-0.799279	0.00974264
238970_at	Zinc finger RNA binding protein	ZFR	chr5p13.3	7	-0.79934	0.00973291
203802_x_at	NOL1/NOP2/Sun domain family, member 5	NSUN5	chr7q11.23	9	-0.799624	0.00968769
236435_at	Zinc finger protein 292	ZNF292	chr6q15	6	-0.799739	0.00966931
213941_x_at	ribosomal protein S7	RPS7	chr2p25	9	-0.799822	0.00965617
218271_s_at	presenilin associated, rhomboid-like	PARL	chr3q27.1	9	-0.799904	0.00964308
226387_at	round spermatid basic protein 1-like	RSBN1L	chr7q11.23	9	-0.799932	0.00963869
227867_at	hypothetical protein LOC129293	LOC129293	chr2p11.2	9	-0.799943	0.00963704
213564_x_at	lactate dehydrogenase B	LDHB	chr12p12.2-p12.1	9	-0.799945	0.00963665
213890_x_at	ribosomal protein S16	RPS16	chr19q13.1	9	-0.799999	0.00962805
201038_s_at	Acidic (leucine-rich) nuclear phosphoprotein 32 family, member A	ANP32A	chr15q22.3-q23	9	-0.800181	0.00959931
225684_at	family with sequence similarity 33, member A	FAM33A	chr17q22	9	-0.800288	0.00958242
201543_s_at	SAR1 gene homolog A (S. cerevisiae)	SAR1A	chr10q22.1	9	-0.80029	0.00958213
218150_at	ADP-ribosylation factor-like 5A	ARL5A	chr2q23.3	9	-0.800362	0.00957067
211609_x_at	proteasome (prosome, macropain) 26S subunit, non-ATPase, 4 /// proteasome (prosome, macropain) 26S subunit, non-ATPase, 4	PSMD4	chr1q21.2	9	-0.800405	0.00956396
208805_at	proteasome (prosome, macropain) subunit, alpha type, 6	PSMA6	chr14q13	9	-0.800458	0.00955557
202123_s_at	v-abl Abelson murine leukemia viral oncogene homolog 1	ABL1	chr9q34.1	9	-0.800519	0.00954587
200019_s_at	Finkel-Biskis-Reilly murine sarcoma virus (FBR-MuSV) ubiquitously expressed (fox derived); ribosomal protein S30 /// Finkel-Biskis-Reilly murine sarcoma virus (FBR-MuSV) ubiquitously expressed (fox derived); ribosomal protein S30	FAU	chr11q13	9	-0.800548	0.00954137
222807_at	chromosome 11 open reading frame 30	C11orf30	chr11q13.5	9	-0.800599	0.00953338
218738_s_at	ring finger protein 138	RNF138	chr18q12.1	9	-0.800741	0.00951102
234303_s_at	G protein-coupled receptor 85	GPR85	chr7q31	8	-0.800872	0.00949045
226301_at	chromosome 6 open reading frame 192	C6orf192	chr6q22.3-q23.3	9	-0.801167	0.0094442
200893_at	splicing factor, arginine/serine-rich 10 (transformer 2 homolog, Drosophila)	SFRS10	chr3q26.2-q27	9	-0.801329	0.00941894
209774_x_at	chemokine (C-X-C motif) ligand 2	CXCL2	chr4q21	9	-0.80139	0.00940947
201619_at	peroxiredoxin 3	PRDX3	chr10q25-q26	9	-0.801408	0.00940663
201663_s_at	structural maintenance of chromosomes 4	SMC4	chr3q26.1	9	-0.801425	0.00940396
219590_x_at	DPH5 homolog (S. cerevisiae)	DPH5	chr1p21.2	9	-0.801509	0.0093909
200052_s_at	interleukin enhancer binding factor 2, 45kDa /// interleukin enhancer binding factor 2, 45kDa	ILF2	chr1q21.3	9	-0.801531	0.00938739
215450_at	---	---	---	9	-0.801598	0.00937701
242812_at	HLA complex group 18	HCG18	chr6p21.3	8	-0.801653	0.00936848
204423_at	muskelin 1, intracellular mediator containing kelch motifs	MKLN1	chr7q32	9	-0.801675	0.00936499
209715_at	chromobox homolog 5 (HP1 alpha homolog, Drosophila)	CBX5	chr12q13.13	9	-0.802033	0.00930957
220155_s_at	bromodomain containing 9	BRD9	chr5p15.33	9	-0.802037	0.00930894
1569484_s_at	MDN1, midasin homolog (yeast)	MDN1	chr6q15	7	-0.802123	0.00929564
223114_at	coenzyme Q5 homolog, methyltransferase (S. cerevisiae)	COQ5	chr12q24.31	9	-0.802302	0.00926788
228941_at	Transcribed locus	---	---	9	-0.802588	0.00922378
212460_at	chromosome 14 open reading frame 147	C14orf147	chr14q13.1	9	-0.802684	0.00920903
203612_at	bystin-like	BYSL	chr6p21.1	8	-0.802965	0.00916595
220081_x_at	hydroxysteroid (17-beta) dehydrogenase 7 /// hydroxysteroid (17-beta) dehydrogenase 7 pseudogene 2 /// similar to hydroxysteroid (17-beta) dehydrogenase 7	HSD17B7 /// HSD17B7P2 /// LOC730412	chr1q23 /// chr10p11.21	8	-0.80304	0.00915446
209265_s_at	methyltransferase like 3	METTL3	chr14q11.1	9	-0.80314	0.00913918
224586_x_at	SUB1 homolog (S. cerevisiae)	SUB1	chr5p13.3	9	-0.803401	0.00909932
212167_s_at	SWI/SNF related, matrix associated, actin dependent regulator of chromatin, subfamily b, member 1	SMARCB1	chr22q11.23|22q11	9	-0.803493	0.00908525
204771_s_at	transcription termination factor, RNA polymerase I	TTF1	chr9q34.13	9	-0.803495	0.00908498
201092_at	retinoblastoma binding protein 7	RBBP7	chrXp22.2	9	-0.803766	0.0090437
238465_at	chromosome 5 open reading frame 35	C5orf35	chr5q11.2	9	-0.80382	0.00903548
225081_s_at	cell division cycle associated 7-like	CDCA7L	chr7p15.3	9	-0.803867	0.00902849
228578_at	developmentally regulated RNA-binding protein 1	DRB1	chr2q31.2	9	-0.804188	0.00897978
220512_at	deleted in liver cancer 1	DLC1	chr8p22	5	-0.804285	0.00896523
1558953_s_at	centrosomal protein 164kDa	CEP164	chr11q23.3	9	-0.804482	0.00893543
211595_s_at	mitochondrial ribosomal protein S11 /// mitochondrial ribosomal protein S11	MRPS11	chr15q25	9	-0.804524	0.00892916
203396_at	proteasome (prosome, macropain) subunit, alpha type, 4	PSMA4	chr15q25.1	9	-0.804575	0.00892143
212168_at	RNA binding motif protein 12	RBM12	chr20q11.21	9	-0.804709	0.00890128
36475_at	glycine C-acetyltransferase (2-amino-3-ketobutyrate coenzyme A ligase)	GCAT	chr22q13.1	9	-0.804922	0.00886936
239414_at	Exostoses (multiple) 1	EXT1	chr8q24.11-q24.13	7	-0.805029	0.00885326
215224_at	ribosomal protein L23	RPL23	chr17q	5	-0.805052	0.00884993
219538_at	WD repeat domain 5B	WDR5B	chr3q21.1	9	-0.805185	0.00882996
228765_at	GTF2I repeat domain containing 2	GTF2IRD2	chr7q11.23	9	-0.805702	0.00875291
220741_s_at	pyrophosphatase (inorganic) 2 /// tripartite motif-containing 69	PPA2 /// TRIM69	chr4q25 /// chr15q21.1	9	-0.8058	0.00873839
202462_s_at	DEAD (Asp-Glu-Ala-Asp) box polypeptide 46	DDX46	chr5q31.1	9	-0.805831	0.00873388
204023_at	replication factor C (activator 1) 4, 37kDa	RFC4	chr3q27	9	-0.806032	0.00870401
209040_s_at	proteasome (prosome, macropain) subunit, beta type, 8 (large multifunctional peptidase 7)	PSMB8	chr6p21.3	9	-0.806083	0.00869653
203117_s_at	ubiquitin specific peptidase 52	USP52	chr12q13.2-q13.3	9	-0.806145	0.00868739
219709_x_at	chromosome 16 open reading frame 24	C16orf24	chr16p13.3	9	-0.806189	0.0086809
224671_at	mitochondrial ribosomal protein L10	MRPL10	chr17q21.32	9	-0.806574	0.00862405
226611_s_at	proline rich 6	PRR6	chr17p11.2	9	-0.806765	0.00859609
201091_s_at	chromobox homolog 3 (HP1 gamma homolog, Drosophila) /// similar to chromobox homolog 3	CBX3 /// LOC653972	chr7p15.2	9	-0.806798	0.00859117
213366_x_at	ATP synthase, H+ transporting, mitochondrial F1 complex, gamma polypeptide 1	ATP5C1	chr10p15.1	9	-0.807085	0.00854924
235749_at	UDP-glucose ceramide glucosyltransferase-like 2	UGCGL2	chr13q32.1	9	-0.80709	0.00854851
208835_s_at	cisplatin resistance-associated overexpressed protein	CROP	chr17q21.33	9	-0.807299	0.00851789
242473_at	TNF receptor-associated factor 4	TRAF4	chr17q11-q12	5	-0.807403	0.00850276
203062_s_at	mediator of DNA damage checkpoint 1	MDC1	chr6pter-p21.31	9	-0.807412	0.00850154
223166_x_at	chromosome 9 open reading frame 86	C9orf86	chr9q34.3	9	-0.807632	0.00846953
225592_at	nurim (nuclear envelope membrane protein)	NRM	chr6p21.33	9	-0.807822	0.00844198
223066_at	SNAP-associated protein	SNAPAP	chr1q21.3	9	-0.807831	0.00844055
211115_x_at	survival of motor neuron protein interacting protein 1	SIP1	chr14q13	9	-0.807923	0.00842735
203113_s_at	eukaryotic translation elongation factor 1 delta (guanine nucleotide exchange protein)	EEF1D	chr8q24.3	9	-0.807947	0.00842377
205851_at	non-metastatic cells 6, protein expressed in (nucleoside-diphosphate kinase)	NME6	chr3p21	9	-0.808168	0.00839187
226421_at	Alport syndrome, mental retardation, midface hypoplasia and elliptocytosis chromosomal region, gene 1	AMMECR1	chrXq22.3	9	-0.808483	0.00834644
219392_x_at	proline rich 11	PRR11	chr17q22	9	-0.808513	0.0083421
202542_s_at	small inducible cytokine subfamily E, member 1 (endothelial monocyte-activating)	SCYE1	chr4q24	9	-0.808733	0.00831058
201303_at	eukaryotic translation initiation factor 4A, isoform 3	EIF4A3	chr17q25.3	9	-0.808775	0.00830451
205081_at	cysteine-rich protein 1 (intestinal) /// galactokinase 2	CRIP1 /// GALK2	chr14q32.33 /// chr15q21.1	9	-0.808851	0.00829371
208739_x_at	SMT3 suppressor of mif two 3 homolog 2 (S. cerevisiae)	SUMO2	chr17q25.1	9	-0.808941	0.00828083
223270_at	CTD (carboxy-terminal domain, RNA polymerase II, polypeptide A) small phosphatase like 2	CTDSPL2	chr15q15.3	9	-0.80906	0.00826383
201705_at	proteasome (prosome, macropain) 26S subunit, non-ATPase, 7 (Mov34 homolog)	PSMD7	chr16q23-q24	9	-0.80906	0.0082637
210346_s_at	CDC-like kinase 4	CLK4	chr5q35	9	-0.80908	0.0082609
217779_s_at	proline-rich nuclear receptor coactivator 2	PNRC2	chr1p36.11	9	-0.809236	0.00823869
203572_s_at	TAF6 RNA polymerase II, TATA box binding protein (TBP)-associated factor, 80kDa	TAF6	chr7q22.1	9	-0.809277	0.00823284
200957_s_at	structure specific recognition protein 1	SSRP1	chr11q12	9	-0.809503	0.00820062
214512_s_at	SUB1 homolog (S. cerevisiae)	SUB1	chr5p13.3	9	-0.809681	0.00817538
205070_at	inhibitor of growth family, member 3	ING3	chr7q31	9	-0.809788	0.00816023
208723_at	ubiquitin specific peptidase 11	USP11	chrXp11.23	9	-0.80981	0.00815714
218576_s_at	dual specificity phosphatase 12	DUSP12	chr1q21-q22	9	-0.809837	0.00815333
1559942_at	MyoD family inhibitor domain containing	MDFIC	chr7q31.1-q31.2	9	-0.809916	0.00814212
225523_at	mitochondrial ribosomal protein L53	MRPL53	chr2p13.1	9	-0.81004	0.00812461
203321_s_at	zinc finger protein 508	ZNF508	chr18q23	9	-0.810118	0.00811349
202176_at	excision repair cross-complementing rodent repair deficiency, complementation group 3 (xeroderma pigmentosum group B complementing)	ERCC3	chr2q21	9	-0.810278	0.00809102
203316_s_at	small nuclear ribonucleoprotein polypeptide E	SNRPE	chr1q32	9	-0.810406	0.00807298
217883_at	chromosome 2 open reading frame 25	C2orf25	chr2q23.2	9	-0.810435	0.00806896
218622_at	nucleoporin 37kDa	NUP37	chr12q23.2	9	-0.810615	0.00804369
203372_s_at	suppressor of cytokine signaling 2	SOCS2	chr12q	9	-0.810889	0.00800528
244669_at	small nucleolar RNA, C/D box 50A /// small nucleolar RNA host gene (non-protein coding) 5 /// small nucleolar RNA, C/D box 50B	SNORD50A /// SNHG5 /// SNORD50B	chr6q14.3	9	-0.810953	0.00799628
208794_s_at	SWI/SNF related, matrix associated, actin dependent regulator of chromatin, subfamily a, member 4	SMARCA4	chr19p13.2	9	-0.810992	0.00799094
227936_at	transmembrane protein 68	TMEM68	chr8q12.1	9	-0.811189	0.00796338
208870_x_at	ATP synthase, H+ transporting, mitochondrial F1 complex, gamma polypeptide 1	ATP5C1	chr10p15.1	9	-0.811271	0.00795206
223154_at	mitochondrial ribosomal protein L1	MRPL1	chr4q21.1	9	-0.811271	0.00795195
213017_at	abhydrolase domain containing 3	ABHD3	chr18q11.2	9	-0.811352	0.00794074
219217_at	asparaginyl-tRNA synthetase 2 (mitochondrial)(putative)	NARS2	chr11q14.1	9	-0.811397	0.0079345
200030_s_at	solute carrier family 25 (mitochondrial carrier; phosphate carrier), member 3 /// solute carrier family 25 (mitochondrial carrier; phosphate carrier), member 3	SLC25A3	chr12q23	9	-0.811898	0.00786504
212348_s_at	amine oxidase (flavin containing) domain 2	AOF2	chr1p36.12	9	-0.812108	0.00783605
201966_at	NADH dehydrogenase (ubiquinone) Fe-S protein 2, 49kDa (NADH-coenzyme Q reductase)	NDUFS2	chr1q23	9	-0.812453	0.00778858
208361_s_at	polymerase (RNA) III (DNA directed) polypeptide D, 44kDa	POLR3D	chr8q21	9	-0.812473	0.00778582
200037_s_at	chromobox homolog 3 (HP1 gamma homolog, Drosophila) /// chromobox homolog 3 (HP1 gamma homolog, Drosophila) /// similar to chromobox homolog 3 /// similar to chromobox homolog 3	CBX3 /// LOC653972	chr7p15.2	9	-0.812544	0.00777607
1554678_s_at	heterogeneous nuclear ribonucleoprotein D-like	HNRPDL	chr4q13-q21	9	-0.812553	0.00777492
1559827_at	hypothetical LOC401074	LOC401074	chr3p12.3	7	-0.813014	0.00771192
1563386_at	MRNA full length insert cDNA clone EUROIMAGE 1204612	---	---	7	-0.813081	0.00770272
217850_at	guanine nucleotide binding protein-like 3 (nucleolar)	GNL3	chr3p21.1	9	-0.813412	0.00765782
235391_at	family with sequence similarity 92, member A1 /// similar to CG6405-PA	FAM92A1 /// LOC730572	chr8q22.1	9	-0.813513	0.00764403
228283_at	hypothetical protein MGC61571	MGC61571	chr3p24.1	9	-0.813517	0.00764346
208985_s_at	eukaryotic translation initiation factor 3, subunit 1 alpha, 35kDa	EIF3S1	chr15q15.3	9	-0.813563	0.00763729
218646_at	chromosome 4 open reading frame 27	C4orf27	chr4q33	9	-0.813708	0.00761763
219751_at	SET domain containing 6	SETD6	chr16q21	7	-0.813867	0.00759618
202659_at	proteasome (prosome, macropain) subunit, beta type, 10	PSMB10	chr16q22.1	9	-0.813889	0.00759329
221069_s_at	coiled-coil domain containing 44	CCDC44	chr17q23.3	9	-0.813951	0.00758493
200680_x_at	high-mobility group box 1	HMGB1	chr13q12	9	-0.814065	0.0075695
218729_at	latexin	LXN	chr3q25.32	9	-0.814263	0.00754288
225422_at	cell division cycle 26 homolog (S. cerevisiae)	CDC26	chr9q32	9	-0.814559	0.00750323
216954_x_at	ATP synthase, H+ transporting, mitochondrial F1 complex, O subunit (oligomycin sensitivity conferring protein)	ATP5O	chr21q22.1-q22.2|21q22.11	9	-0.815292	0.00740563
227141_at	tRNA-yW synthesizing protein 3 homolog (S. cerevisiae)	TYW3	chr1p31.1	9	-0.81539	0.00739264
202758_s_at	regulatory factor X-associated ankyrin-containing protein	RFXANK	chr19p12	9	-0.815595	0.00736545
226455_at	cAMP responsive element binding protein 3-like 4	CREB3L4	chr1q21.3	9	-0.815637	0.00735992
201740_at	NADH dehydrogenase (ubiquinone) Fe-S protein 3, 30kDa (NADH-coenzyme Q reductase)	NDUFS3	chr11p11.11	9	-0.81589	0.00732652
229765_at	Ras homolog gene family, member T1	RHOT1	chr17q11.2	8	-0.815914	0.00732345
200873_s_at	chaperonin containing TCP1, subunit 8 (theta)	CCT8	chr21q22.11	9	-0.81595	0.00731869
214121_x_at	PDZ and LIM domain 7 (enigma)	PDLIM7	chr5q35.3	9	-0.816	0.00731204
211594_s_at	mitochondrial ribosomal protein L9 /// mitochondrial ribosomal protein L9	MRPL9	---	9	-0.816196	0.00728634
209607_x_at	sulfotransferase family, cytosolic, 1A, phenol-preferring, member 3 /// sulfotransferase family, cytosolic, 1A, phenol-preferring, member 4	SULT1A3 /// SULT1A4	chr16p11.2	9	-0.816428	0.00725595
201532_at	proteasome (prosome, macropain) subunit, alpha type, 3	PSMA3	chr14q23	9	-0.816519	0.00724403
212449_s_at	lysophospholipase I	LYPLA1	chr8q11.23	9	-0.816629	0.00722975
204219_s_at	proteasome (prosome, macropain) 26S subunit, ATPase, 1	PSMC1	chr14q32.11	9	-0.816653	0.00722662
228930_at	Small Cajal body-specific RNA 15	SCARNA15	chr15q25.2	9	-0.816783	0.00720966
224468_s_at	chromosome 19 open reading frame 48 /// chromosome 19 open reading frame 48	C19orf48	chr19q13.33	6	-0.816905	0.00719371
230413_s_at	Adaptor-related protein complex 1, sigma 2 subunit	AP1S2	chrXp22.2	9	-0.817017	0.00717922
230647_at	Transmembrane protein 53	TMEM53	chr1p34.1	5	-0.817084	0.00717054
230836_at	ST8 alpha-N-acetyl-neuraminide alpha-2,8-sialyltransferase 4	ST8SIA4	chr5q21	6	-0.817123	0.00716539
202559_x_at	chromosome 1 open reading frame 77	C1orf77	chr1q21.3	9	-0.817163	0.00716023
224752_at	hypothetical protein LOC641845 /// hypothetical LOC647087	LOC641845 /// LOC647087	chr7q33	9	-0.817275	0.00714575
208909_at	ubiquinol-cytochrome c reductase, Rieske iron-sulfur polypeptide 1	UQCRFS1	chr19q12-q13.1	9	-0.817336	0.00713791
220299_at	spermatogenesis associated 6 /// chromosome 20 open reading frame 74	SPATA6 /// C20orf74	chr1p33 /// chr20p11.22	9	-0.817382	0.00713188
210751_s_at	regucalcin (senescence marker protein-30)	RGN	chrXp11.3	6	-0.817639	0.00709874
200055_at	TAF10 RNA polymerase II, TATA box binding protein (TBP)-associated factor, 30kDa /// TAF10 RNA polymerase II, TATA box binding protein (TBP)-associated factor, 30kDa	TAF10	chr11p15.3	9	-0.817734	0.0070865
224785_at	family with sequence similarity 100, member B	FAM100B	chr17q25.1	9	-0.818094	0.00704032
224461_s_at	apoptosis-inducing factor, mitochondrion-associated, 2 /// apoptosis-inducing factor, mitochondrion-associated, 2	AIFM2	chr10q22.1	9	-0.818373	0.00700463
241065_x_at	Cytidine monophosphate N-acetylneuraminic acid synthetase	CMAS	chr12p12.1	5	-0.818477	0.00699128
203669_s_at	diacylglycerol O-acyltransferase homolog 1 (mouse) /// similar to Diacylglycerol O-acyltransferase 1 (Diglyceride acyltransferase) (ACAT-related gene product 1)	DGAT1 /// LOC727765	chr8q24.3	9	-0.818645	0.00696985
200783_s_at	stathmin 1/oncoprotein 18	STMN1	chr1p36.1-p35	8	-0.81889	0.00693873
203095_at	mitochondrial translational initiation factor 2	MTIF2	chr2p14-p16	9	-0.819214	0.0068978
222104_x_at	general transcription factor IIH, polypeptide 3, 34kDa	GTF2H3	chr12q24.31	9	-0.81934	0.00688178
219555_s_at	centromere protein N	CENPN	chr16q23.2	9	-0.819446	0.00686853
203978_at	nucleotide binding protein 1 (MinD homolog, E. coli)	NUBP1	chr16p13.13	9	-0.819537	0.00685701
205087_at	RWD domain containing 3	RWDD3	chr1p21.3	9	-0.819576	0.00685205
206044_s_at	v-raf murine sarcoma viral oncogene homolog B1	BRAF	chr7q34	9	-0.819684	0.00683852
1554478_a_at	HEAT repeat containing 3	HEATR3	chr16q12.1	7	-0.819703	0.00683614
1553978_at	MADS box transcription enhancer factor 2, polypeptide B (myocyte enhancer factor 2B)	MEF2B	chr19p12	9	-0.819902	0.0068112
205633_s_at	aminolevulinate, delta-, synthase 1	ALAS1	chr3p21.1	9	-0.819981	0.00680126
220175_s_at	COBW domain containing 1 /// COBW domain containing 2 /// COBW domain containing 5 /// COBW-like placental protein /// COBW domain containing 3 /// similar to COBW domain containing 3 /// similar to COBW domain containing 3	CBWD1 /// CBWD2 /// CBWD5 /// RP11-561O23.4 /// CBWD3 /// LOC728013 /// LOC728742	chr9p24.3 /// chr2q14.1 /// chr9q12 /// chr9q21.13 /// chr9q13 /// chr9p11.2	9	-0.820135	0.00678207
201518_at	chromobox homolog 1 (HP1 beta homolog Drosophila )	CBX1	chr17q	9	-0.820414	0.00674721
200980_s_at	pyruvate dehydrogenase (lipoamide) alpha 1	PDHA1	chrXp22.2-p22.1	9	-0.820504	0.00673599
211929_at	heterogeneous nuclear ribonucleoprotein A3	HNRPA3	chr2q31.2	9	-0.820676	0.00671464
232094_at	Chromosome 15 open reading frame 29	C15orf29	chr15q14	5	-0.820863	0.0066915
218795_at	acid phosphatase 6, lysophosphatidic	ACP6	chr1q21	9	-0.820979	0.00667709
223843_at	scavenger receptor class A, member 3	SCARA3	chr8p21	9	-0.82106	0.00666716
243612_at	hypothetical protein MGC24039	MGC24039	chr12p11.21	6	-0.821122	0.00665942
226546_at	CDNA clone IMAGE:5268696	---	---	9	-0.821336	0.00663308
203721_s_at	UTP18, small subunit (SSU) processome component, homolog (yeast)	UTP18	chr17q21.33	9	-0.821395	0.00662582
211724_x_at	hypothetical protein FLJ20323 /// hypothetical protein FLJ20323	FLJ20323	chr7p22-p21	9	-0.82146	0.00661792
203229_s_at	CDC-like kinase 2	CLK2	chr1q21	6	-0.821472	0.00661636
226958_s_at	mediator of RNA polymerase II transcription, subunit 11 homolog (S. cerevisiae)	MED11	chr17p13.2	9	-0.821749	0.00658239
206359_at	suppressor of cytokine signaling 3	SOCS3	chr17q25.3	7	-0.821807	0.00657536
235263_at	DKFZp434A0131 protein	DKFZP434A0131	chr7q11.23-q21.1	9	-0.822008	0.0065508
234731_at	CDNA FLJ12366 fis, clone MAMMA1002411	---	---	5	-0.822198	0.00652758
202589_at	thymidylate synthetase	TYMS	chr18p11.32	9	-0.822272	0.00651866
207850_at	chemokine (C-X-C motif) ligand 3	CXCL3	chr4q21	9	-0.82228	0.00651764
219363_s_at	MTERF domain containing 1	MTERFD1	chr8q22.1	9	-0.822349	0.00650929
224302_s_at	mitochondrial ribosomal protein S36	MRPS36	chr5q13.2	9	-0.82239	0.00650429
203314_at	GTP binding protein 6 (putative)	GTPBP6	chrXp22.33; Yp11.32	9	-0.822438	0.00649848
236858_s_at	---	---	---	9	-0.822738	0.00646208
229892_at	EP400 N-terminal like	EP400NL	chr12q24.33	7	-0.822768	0.00645851
220935_s_at	CDK5 regulatory subunit associated protein 2	CDK5RAP2	chr9q33.2	9	-0.822805	0.00645398
218750_at	Josephin domain containing 3	JOSD3	chr11q21	9	-0.822896	0.00644308
220094_s_at	coiled-coil domain containing 90A	CCDC90A	chr6p24.3-p23	9	-0.822914	0.00644088
225421_at	aminoacylase 1-like 2	ACY1L2	chr6q15	9	-0.822928	0.00643919
202469_s_at	cleavage and polyadenylation specific factor 6, 68kDa	CPSF6	chr12q15	9	-0.823073	0.00642173
1552703_s_at	caspase 1, apoptosis-related cysteine peptidase (interleukin 1, beta, convertase) /// caspase-1 dominant-negative inhibitor pseudo-ICE	CASP1 /// COP1	chr11q23	9	-0.823134	0.00641431
202231_at	PCI domain containing 1 (herpesvirus entry mediator)	PCID1	chr11p13	9	-0.823712	0.00634503
221559_s_at	MIS12, MIND kinetochore complex component, homolog (yeast)	MIS12	chr17p13.2	9	-0.823871	0.0063261
225403_at	chromosome 9 open reading frame 23	C9orf23	chr9p13.3	9	-0.823963	0.00631523
204975_at	epithelial membrane protein 2	EMP2	chr16p13.2	9	-0.824259	0.00628005
208766_s_at	heterogeneous nuclear ribonucleoprotein R	HNRPR	chr1p36.12	9	-0.824308	0.00627421
242092_at	---	---	---	6	-0.824364	0.00626763
204129_at	B-cell CLL/lymphoma 9	BCL9	chr1q21	7	-0.824422	0.00626073
202003_s_at	acetyl-Coenzyme A acyltransferase 2 (mitochondrial 3-oxoacyl-Coenzyme A thiolase)	ACAA2	chr18q21.1	9	-0.824563	0.006244
225079_at	epithelial membrane protein 2	EMP2	chr16p13.2	9	-0.824633	0.0062358
242778_at	leupaxin	LPXN	chr11q12.1	6	-0.824649	0.00623389
222528_s_at	solute carrier family 25, member 37	SLC25A37	chr8p21.2	7	-0.82484	0.00621134
213811_x_at	transcription factor 3 (E2A immunoglobulin enhancer binding factors E12/E47)	TCF3	chr19p13.3	9	-0.8249	0.00620432
203643_at	Ets2 repressor factor	ERF	chr19q13	9	-0.825057	0.0061859
214096_s_at	serine hydroxymethyltransferase 2 (mitochondrial)	SHMT2	chr12q12-q14	9	-0.825175	0.00617208
212600_s_at	ubiquinol-cytochrome c reductase core protein II	UQCRC2	chr16p12	9	-0.825679	0.00611322
207769_s_at	polyglutamine binding protein 1	PQBP1	chrXp11.23	9	-0.825837	0.00609482
202306_at	polymerase (RNA) II (DNA directed) polypeptide G	POLR2G	chr11q13.1	9	-0.825844	0.00609399
218577_at	leucine rich repeat containing 40	LRRC40	chr1p31.1	9	-0.825849	0.00609342
230270_at	PRP38 pre-mRNA processing factor 38 (yeast) domain containing B	PRPF38B	chr1p13.3	9	-0.826035	0.00607186
202592_at	biogenesis of lysosome-related organelles complex-1, subunit 1	BLOC1S1	chr12q13-q14	9	-0.826037	0.00607166
1555630_a_at	RAB34, member RAS oncogene family	RAB34	chr17q11.2	9	-0.826209	0.00605167
225078_at	epithelial membrane protein 2	EMP2	chr16p13.2	9	-0.826329	0.00603779
228190_at	Ctr9, Paf1/RNA polymerase II complex component, homolog (S. cerevisiae)	CTR9	chr11p15.3	9	-0.826373	0.00603272
200792_at	X-ray repair complementing defective repair in Chinese hamster cells 6 (Ku autoantigen, 70kDa)	XRCC6	chr22q13.2-q13.31	9	-0.826385	0.00603142
236462_at	YEATS domain containing 2	YEATS2	chr3q27.1	7	-0.827304	0.00592599
221965_at	M-phase phosphoprotein 9	MPHOSPH9	chr12q24.31	9	-0.827381	0.00591722
218003_s_at	FK506 binding protein 3, 25kDa	FKBP3	chr14q21.3	9	-0.827455	0.00590885
208956_x_at	dUTP pyrophosphatase	DUT	chr15q15-q21.1	9	-0.827646	0.00588714
218535_s_at	RIO kinase 2 (yeast)	RIOK2	chr5q15	9	-0.827882	0.00586039
209786_at	high mobility group nucleosomal binding domain 4	HMGN4	chr6p21.3	9	-0.82811	0.00583469
211752_s_at	NADH dehydrogenase (ubiquinone) Fe-S protein 7, 20kDa (NADH-coenzyme Q reductase) /// NADH dehydrogenase (ubiquinone) Fe-S protein 7, 20kDa (NADH-coenzyme Q reductase)	NDUFS7	chr19p13.3	9	-0.828151	0.00583006
202408_s_at	PRP31 pre-mRNA processing factor 31 homolog (S. cerevisiae)	PRPF31	chr19q13.42	9	-0.828177	0.00582707
224870_at	KIAA0114	KIAA0114	chr4q12	8	-0.828397	0.00580237
218593_at	RNA binding motif protein 28	RBM28	chr7q32.1	9	-0.828456	0.00579569
217874_at	succinate-CoA ligase, GDP-forming, alpha subunit	SUCLG1	chr2p11.2	9	-0.828516	0.00578901
1560402_at	growth arrest-specific 5	GAS5	chr1q25.1	9	-0.828764	0.00576127
219036_at	centrosomal protein 70kDa	CEP70	chr3q22-q23	9	-0.828808	0.00575629
1554890_a_at	TIA1 cytotoxic granule-associated RNA binding protein	TIA1	chr2p13	6	-0.82883	0.00575381
225686_at	family with sequence similarity 33, member A	FAM33A	chr17q22	9	-0.828908	0.00574511
218830_at	ribosomal protein L26-like 1	RPL26L1	chr5q35.2	9	-0.829218	0.00571059
202415_s_at	hsp70-interacting protein	HSPBP1	chr19q13.42	7	-0.82945	0.00568484
226574_at	paraspeckle component 1	PSPC1	chr13q12.11	9	-0.829721	0.0056549
225841_at	chromosome 1 open reading frame 59	C1orf59	chr1p13.3	9	-0.829783	0.00564806
201209_at	histone deacetylase 1	HDAC1	chr1p34	9	-0.829824	0.00564358
235509_at	chromosome 8 open reading frame 38	C8orf38	chr8q22.1	9	-0.829825	0.00564341
225359_at	DnaJ (Hsp40) homolog, subfamily C, member 19	DNAJC19	chr3q26.33	9	-0.829942	0.00563054
229595_at	coiled-coil-helix-coiled-coil-helix domain containing 4	CHCHD4	chr3p25.1	9	-0.829985	0.00562588
216996_s_at	FAST kinase domains 2	FASTKD2	chr2q33.3	9	-0.830032	0.00562062
213203_at	Small nuclear RNA activating complex, polypeptide 5, 19kDa	SNAPC5	chr15q22.31	9	-0.830196	0.00560261
224948_at	mitochondrial ribosomal protein S24	MRPS24	chr7p14	9	-0.830681	0.00554967
213113_s_at	solute carrier family 43, member 3	SLC43A3	chr11q11	9	-0.830956	0.00551973
218679_s_at	vacuolar protein sorting 28 homolog (S. cerevisiae)	VPS28	chr8q24.3	9	-0.831117	0.00550222
226351_at	NOL1/NOP2/Sun domain family, member 4	NSUN4	chr1p34	9	-0.831293	0.00548324
203053_at	breast carcinoma amplified sequence 2	BCAS2	chr1p21-p13.3	9	-0.831397	0.00547195
222250_s_at	integrator complex subunit 7	INTS7	chr1p36.13-q42.3	9	-0.831778	0.0054309
203598_s_at	WW domain binding protein 4 (formin binding protein 21)	WBP4	chr13q14.11	9	-0.831954	0.00541208
202303_x_at	SWI/SNF related, matrix associated, actin dependent regulator of chromatin, subfamily a, member 5	SMARCA5	chr4q31.1-q31.2	9	-0.831975	0.00540978
205333_s_at	RCE1 homolog, prenyl protein peptidase (S. cerevisiae)	RCE1	chr11q13	8	-0.832059	0.0054008
200790_at	ornithine decarboxylase 1	ODC1	chr2p25	9	-0.832192	0.00538663
31845_at	E74-like factor 4 (ets domain transcription factor)	ELF4	chrXq26	9	-0.8323	0.00537511
208642_s_at	X-ray repair complementing defective repair in Chinese hamster cells 5 (double-strand-break rejoining; Ku autoantigen, 80kDa)	XRCC5	chr2q35	9	-0.832384	0.00536609
239973_at	Full-length cDNA clone CS0DJ013YE21 of T cells (Jurkat cell line) Cot 10-normalized of Homo sapiens (human)	---	---	8	-0.832575	0.00534579
225260_s_at	mitochondrial ribosomal protein L32	MRPL32	chr7p14	9	-0.832817	0.00532012
230134_s_at	membrane associated DNA binding protein	MNAB	chr9q34	6	-0.832839	0.0053178
213128_s_at	ubiquitin protein ligase E3A (human papilloma virus E6-associated protein, Angelman syndrome)	UBE3A	chr15q11-q13	9	-0.832872	0.00531432
215760_s_at	strawberry notch homolog 2 (Drosophila)	SBNO2	chr19p13.3	8	-0.832995	0.00530137
220027_s_at	Ras interacting protein 1	RASIP1	chr19q13.33	9	-0.833242	0.00527526
227896_at	BRCA2 and CDKN1A interacting protein	BCCIP	chr10q26.1	9	-0.833314	0.00526777
201833_at	histone deacetylase 2	HDAC2	chr6q21	9	-0.833337	0.00526532
232797_at	Integrin, alpha V (vitronectin receptor, alpha polypeptide, antigen CD51)	ITGAV	chr2q31-q32	8	-0.833423	0.00525632
222047_s_at	ARS2 protein	ARS2	chr7q21	9	-0.833563	0.00524157
205644_s_at	small nuclear ribonucleoprotein polypeptide G	SNRPG	chr2p14	9	-0.833577	0.00524016
1557165_s_at	kelch-like 18 (Drosophila)	KLHL18	chr3p21.31	6	-0.833912	0.00520508
202735_at	emopamil binding protein (sterol isomerase)	EBP	chrXp11.23-p11.22	9	-0.8343	0.00516473
216008_s_at	ariadne homolog 2 (Drosophila)	ARIH2	chr3p21.2-p21.3	6	-0.83453	0.00514088
215160_x_at	similar to FRG1 protein (FSHD region gene 1 protein)	LOC642236	---	9	-0.834645	0.00512904
202026_at	succinate dehydrogenase complex, subunit D, integral membrane protein	SDHD	chr11q23	9	-0.834664	0.00512709
238729_x_at	similar to WW45 protein	LOC646561	chr4q31.22	8	-0.834718	0.00512144
206441_s_at	COMM domain containing 4	COMMD4	chr15q24.2	9	-0.834892	0.00510358
202144_s_at	adenylosuccinate lyase	ADSL	chr22q13.1|22q13.2	9	-0.835577	0.00503334
37278_at	tafazzin (cardiomyopathy, dilated 3A (X-linked); endocardial fibroelastosis 2; Barth syndrome)	TAZ	chrXq28	6	-0.836009	0.00498947
202875_s_at	pre-B-cell leukemia transcription factor 2	PBX2	chr6p21.3	9	-0.836009	0.00498945
241866_at	solute carrier family 16, member 7 (monocarboxylic acid transporter 2)	SLC16A7	chr12q13	8	-0.836067	0.00498359
201955_at	cyclin C	CCNC	chr6q21	9	-0.836097	0.00498053
219080_s_at	CTP synthase II	CTPS2	chrXp22	9	-0.836288	0.00496122
206205_at	M-phase phosphoprotein 9	MPHOSPH9	chr12q24.31	9	-0.836388	0.00495119
203340_s_at	solute carrier family 25 (mitochondrial carrier, Aralar), member 12	SLC25A12	chr2q24	9	-0.836422	0.00494771
218374_s_at	chromosome 12 open reading frame 4	C12orf4	chr12p13.3	9	-0.836455	0.00494442
212767_at	mitochondrial GTPase 1 homolog (S. cerevisiae)	MTG1	chr10q26.3	6	-0.837041	0.00488566
200956_s_at	structure specific recognition protein 1	SSRP1	chr11q12	9	-0.83708	0.00488179
224710_at	RAB34, member RAS oncogene family	RAB34	chr17q11.2	9	-0.837246	0.00486523
201137_s_at	major histocompatibility complex, class II, DP beta 1	HLA-DPB1	chr6p21.3	9	-0.83729	0.00486078
207711_at	chromosome 20 open reading frame 117	C20orf117	chr20q11.23	5	-0.837394	0.00485051
201697_s_at	DNA (cytosine-5-)-methyltransferase 1	DNMT1	chr19p13.2	9	-0.83759	0.004831
231270_at	carbonic anhydrase XIII	CA13	chr8q21.2	9	-0.837724	0.00481772
223407_at	chromosome 16 open reading frame 48	C16orf48	chr16q22.1	6	-0.837739	0.00481626
208775_at	exportin 1 (CRM1 homolog, yeast)	XPO1	chr2p16	9	-0.838038	0.00478672
223284_at	N-acetyltransferase 14	NAT14	chr19q13.42	8	-0.83806	0.00478458
202081_at	immediate early response 2	IER2	chr19p13.13	9	-0.838337	0.0047574
218724_s_at	TGFB-induced factor 2 (TALE family homeobox)	TGIF2	chr20q11.2-q12	7	-0.838366	0.00475455
212069_s_at	KIAA0515	KIAA0515	chr9q34.13	9	-0.838414	0.00474986
223406_x_at	NEFA-interacting nuclear protein NIP30	NIP30	chr16q13	9	-0.838479	0.00474345
217753_s_at	ribosomal protein S26 /// similar to 40S ribosomal protein S26 /// similar to 40S ribosomal protein S26 /// similar to 40S ribosomal protein S26	RPS26 /// LOC644166 /// LOC644191 /// LOC728937	chr12q13 /// chr2q31.1 /// chr17q21.31 /// chr4q26	9	-0.838675	0.00472433
223429_x_at	KIAA1160 protein	KIAA1160	chr3q21.3	9	-0.838786	0.00471344
228077_at	hypothetical protein MGC3207	MGC3207	chr19p13.13	9	-0.839278	0.00466566
207480_s_at	Meis1, myeloid ecotropic viral integration site 1 homolog 2 (mouse)	MEIS2	chr15q14	9	-0.839392	0.00465467
218683_at	polypyrimidine tract binding protein 2	PTBP2	chr1p22.1-p21.3	9	-0.83946	0.00464811
200036_s_at	ribosomal protein L10a /// ribosomal protein L10a	RPL10A	chr6p21.3-p21.2	9	-0.839556	0.00463878
1554670_at	golgi associated, gamma adaptin ear containing, ARF binding protein 1	GGA1	chr22q13.31	6	-0.839705	0.00462446
236841_at	Family with sequence similarity 39, member D pseudogene	FAM39DP	chr15q26.3	9	-0.83977	0.00461824
223495_at	coiled-coil domain containing 8	CCDC8	chr19q13.32	9	-0.839878	0.00460779
201533_at	catenin (cadherin-associated protein), beta 1, 88kDa	CTNNB1	chr3p21	9	-0.83991	0.00460475
1560446_at	Zinc finger protein 724 pseudogene	ZNF724P	chr19p12	6	-0.840041	0.00459219
203263_s_at	Cdc42 guanine nucleotide exchange factor (GEF) 9	ARHGEF9	chrXq11.1	7	-0.840222	0.0045749
209609_s_at	mitochondrial ribosomal protein L9	MRPL9	---	9	-0.84151	0.00445305
213356_x_at	heterogeneous nuclear ribonucleoprotein A1 /// heterogeneous nuclear ribonucleoprotein A1-like /// heterogeneous nuclear ribonucleoprotein A1 pseudogene 4 /// similar to Heterogeneous nuclear ribonucleoprotein A1 (Helix-destabilizing protein) (Single-strand RNA-binding protein) (hnRNP core protein A1) (HDP) /// similar to Heterogeneous nuclear ribonucleoprotein A1 (Helix-destabilizing protein) (S…	HNRPA1 /// RP11-78J21.1 /// HNRPA1P4 /// LOC391670 /// LOC402112 /// LOC402562 /// LOC440125 /// LOC642817 /// LOC644037 /// LOC645001 /// LOC645691 /// LOC648210 /// HNRPA1L-2 /// HNRPA1P5 /// LOC728170 /// LOC728643 /// LOC728732 /// LOC729366 /// LOC730246 /// LOC730746 /// LOC731307 /// LOC731363 /// LOC732014 /// LOC732259	chr12q13.1 /// chr13q14.3 /// chr8q21.13 /// chr4q21.1 /// chr2q31.1 /// chr7q21.11 /// chr13q12.11 /// chr6p25.1 /// chr5q14.1 /// chr19q13.2 /// chr2q33.1 /// chr19p13.2 /// chrXq22 /// chr12q22 /// chr10q11.22 /// chr11p15.4 /// chr2q33.3 /// chr1q32.1	9	-0.841558	0.0044485
203616_at	polymerase (DNA directed), beta	POLB	chr8p11.2	9	-0.841855	0.00442073
241632_x_at	Staufen, RNA binding protein, homolog 2 (Drosophila)	STAU2	chr8q13-q21.1	8	-0.841857	0.00442055
224932_at	chromosome 22 open reading frame 16	C22orf16	chr22q11.23	9	-0.842476	0.00436314
229062_at	ADP-ribosylation factor-like 9	ARL9	chr4q12	7	-0.84255	0.00435626
203931_s_at	mitochondrial ribosomal protein L12	MRPL12	chr17q25	9	-0.84274	0.00433877
213318_s_at	HLA-B associated transcript 3	BAT3	chr6p21.3	9	-0.842779	0.00433514
201327_s_at	chaperonin containing TCP1, subunit 6A (zeta 1)	CCT6A	chr7p11.2	9	-0.843026	0.00431247
218053_at	PRP40 pre-mRNA processing factor 40 homolog A (yeast)	PRPF40A	chr2q23.3	9	-0.843041	0.0043111
208822_s_at	death associated protein 3	DAP3	chr1q21-q22	9	-0.843075	0.00430794
203800_s_at	mitochondrial ribosomal protein S14	MRPS14	chr1q23-1q25	9	-0.843169	0.00429937
238844_s_at	nephronophthisis 1 (juvenile)	NPHP1	chr2q13	8	-0.84317	0.00429925
204279_at	proteasome (prosome, macropain) subunit, beta type, 9 (large multifunctional peptidase 2)	PSMB9	chr6p21.3	9	-0.843254	0.00429156
220725_x_at	Dynein, axonemal, heavy chain 3	DNAH3	chr16p12.2	9	-0.843353	0.00428249
243431_at	hypothetical LOC642891 /// hypothetical protein LOC649158	LOC642891 /// LOC649158	chr3p26.3	5	-0.843379	0.0042802
226751_at	chromosome 2 open reading frame 32	C2orf32	chr2p14	9	-0.843528	0.00426661
1557067_s_at	LUC7-like (S. cerevisiae)	LUC7L	chr16p13.3	9	-0.843628	0.00425751
201227_s_at	NADH dehydrogenase (ubiquinone) 1 beta subcomplex, 8, 19kDa	NDUFB8	chr10q23.2-q23.33	9	-0.843695	0.00425141
218366_x_at	methyltransferase 11 domain containing 1	METT11D1	chr14q11.2	9	-0.843887	0.00423395
218082_s_at	upstream binding protein 1 (LBP-1a)	UBP1	chr3p22.3	9	-0.843986	0.00422507
218128_at	nuclear transcription factor Y, beta	NFYB	chr12q22-q23	9	-0.844863	0.00414619
218046_s_at	mitochondrial ribosomal protein S16	MRPS16	chr10q22.1	9	-0.845041	0.00413038
219133_at	3-oxoacyl-ACP synthase, mitochondrial	OXSM	chr3p24.2	9	-0.845282	0.00410891
215190_at	PCI domain containing 1 (herpesvirus entry mediator)	PCID1	chr11p13	8	-0.845651	0.00407631
242091_at	zinc finger protein 720	ZNF720	chr16p11.2	5	-0.845682	0.00407352
210357_s_at	spermine oxidase	SMOX	chr20p13	9	-0.845688	0.00407306
201678_s_at	chromosome 3 open reading frame 37	C3orf37	chr3q21.3	9	-0.845705	0.0040715
225297_at	coiled-coil domain containing 5 (spindle associated)	CCDC5	chr18q21.1	9	-0.845842	0.00405948
213379_at	coenzyme Q2 homolog, prenyltransferase (yeast)	COQ2	chr4q21.23	9	-0.845936	0.00405123
235759_at	Transcribed locus	---	---	9	-0.846279	0.00402117
212036_s_at	pinin, desmosome associated protein	PNN	chr14q21.1	9	-0.846719	0.00398277
218042_at	COP9 constitutive photomorphogenic homolog subunit 4 (Arabidopsis)	COPS4	chr4q21.22	9	-0.846789	0.00397672
211126_s_at	cysteine and glycine-rich protein 2	CSRP2	chr12q21.1	5	-0.847094	0.00395031
204576_s_at	clusterin associated protein 1	CLUAP1	chr16p13.3	9	-0.847473	0.00391766
200818_at	ATP synthase, H+ transporting, mitochondrial F1 complex, O subunit (oligomycin sensitivity conferring protein)	ATP5O	chr21q22.1-q22.2|21q22.11	9	-0.847567	0.00390962
221654_s_at	ubiquitin specific peptidase 3	USP3	chr15q22.3	9	-0.847623	0.00390482
223271_s_at	CTD (carboxy-terminal domain, RNA polymerase II, polypeptide A) small phosphatase like 2	CTDSPL2	chr15q15.3	9	-0.847633	0.00390392
228412_at	hypothetical LOC643072	LOC643072	chr2q24.2	8	-0.847678	0.00390008
221208_s_at	chromosome 11 open reading frame 61	C11orf61	chr11q24.2	9	-0.847742	0.00389462
218397_at	Fanconi anemia, complementation group L	FANCL	chr2p16.1	9	-0.847869	0.00388375
1559038_at	septin 2	2007-09-02	chr2q37	5	-0.847903	0.0038809
202214_s_at	cullin 4B	CUL4B	chrXq23	9	-0.848139	0.0038608
219459_at	polymerase (RNA) III (DNA directed) polypeptide B	POLR3B	chr12q23.3	9	-0.848158	0.00385915
220661_s_at	zinc finger protein 692	ZNF692	chr1q44	9	-0.848444	0.00383493
225963_at	kelch domain containing 5	KLHDC5	chr12p11.22	9	-0.848665	0.00381623
202001_s_at	NADH dehydrogenase (ubiquinone) 1 alpha subcomplex, 6, 14kDa	NDUFA6	chr22q13.2-q13.31	9	-0.848716	0.00381194
222684_s_at	nucleolar protein 10	NOL10	chr2p25.1	9	-0.848876	0.00379848
229511_at	SWI/SNF related, matrix associated, actin dependent regulator of chromatin, subfamily e, member 1	SMARCE1	chr17q21.2	9	-0.849142	0.00377615
209418_s_at	THO complex 5	THOC5	chr22q12.2	9	-0.84918	0.00377299
222034_at	Guanine nucleotide binding protein (G protein), beta polypeptide 2-like 1	GNB2L1	chr5q35.3	9	-0.849187	0.00377237
210180_s_at	splicing factor, arginine/serine-rich 10 (transformer 2 homolog, Drosophila)	SFRS10	chr3q26.2-q27	8	-0.849807	0.00372078
242438_at	---	---	---	9	-0.849827	0.00371911
214938_x_at	high-mobility group box 1	HMGB1	chr13q12	9	-0.849853	0.00371691
241036_at	Hermansky-Pudlak syndrome 3	HPS3	chr3q24	8	-0.850217	0.00368687
232652_x_at	SCAN domain containing 1	SCAND1	chr20q11.1-q11.23	9	-0.85022	0.00368664
210719_s_at	high-mobility group 20B	HMG20B	chr19p13.3	9	-0.850282	0.00368152
215691_x_at	interleukin 17 receptor B	IL17RB	chr3p21.1	9	-0.850364	0.00367476
217043_s_at	synaptotagmin VII /// mitofusin 1	SYT7 /// MFN1	chr11q12-q13.1 /// chr3q26.32	9	-0.850539	0.0036604
1567214_a_at	pinin, desmosome associated protein	PNN	chr14q21.1	9	-0.850836	0.00363609
218926_at	myoneurin	MYNN	chr3q26.2	9	-0.850911	0.00362999
209337_at	PC4 and SFRS1 interacting protein 1	PSIP1	chr9p22.3	9	-0.851136	0.00361173
218443_s_at	DAZ associated protein 1	DAZAP1	chr19p13.3	9	-0.851151	0.00361047
221046_s_at	GTP-binding protein 8 (putative)	GTPBP8	chr3q13.2	9	-0.851315	0.00359721
201031_s_at	heterogeneous nuclear ribonucleoprotein H1 (H)	HNRPH1	chr5q35.3	9	-0.85134	0.00359514
234863_x_at	F-box protein 5	FBXO5	chr6q25-q26	7	-0.851772	0.00356033
223518_at	DNA fragmentation factor, 45kDa, alpha polypeptide	DFFA	chr1p36.3-p36.2	9	-0.851914	0.00354892
219076_s_at	peroxisomal membrane protein 2, 22kDa	PXMP2	chr12q24.33	9	-0.852212	0.00352505
221264_s_at	TAR DNA binding protein /// TAR DNA binding protein	TARDBP	chr1p36.22	8	-0.852225	0.00352406
221265_s_at	chromosome 15 open reading frame 44 /// chromosome 15 open reading frame 44	C15orf44	chr15q22.31	9	-0.852429	0.00350774
203920_at	nuclear receptor subfamily 1, group H, member 3	NR1H3	chr11p11.2	9	-0.852587	0.00349516
205711_x_at	ATP synthase, H+ transporting, mitochondrial F1 complex, gamma polypeptide 1	ATP5C1	chr10p15.1	9	-0.852858	0.00347369
230591_at	hypothetical protein LOC729887 /// hypothetical protein LOC730955	LOC729887 /// LOC730955	chr16q24.1	8	-0.852977	0.00346434
218549_s_at	family with sequence similarity 82, member B	FAM82B	chr8q21.3	9	-0.852989	0.00346341
223480_s_at	mitochondrial ribosomal protein L47	MRPL47	chr3q26.33	9	-0.853148	0.00345081
202282_at	hydroxysteroid (17-beta) dehydrogenase 10	HSD17B10	chrXp11.2	9	-0.853186	0.00344782
208937_s_at	inhibitor of DNA binding 1, dominant negative helix-loop-helix protein	ID1	chr20q11	9	-0.853252	0.00344267
211975_at	zinc finger protein 289, ID1 regulated	ZNF289	chr11p11.2-p11.12	9	-0.853269	0.00344136
219162_s_at	mitochondrial ribosomal protein L11	MRPL11	chr11q13.3	9	-0.853449	0.00342719
201600_at	prohibitin 2	PHB2	chr12p13	9	-0.853568	0.0034179
222056_s_at	fumarylacetoacetate hydrolase domain containing 2A	FAHD2A	chr2p24.3-p11.2	9	-0.8537	0.00340762
205771_s_at	A kinase (PRKA) anchor protein 7	AKAP7	chr6q23	9	-0.853927	0.00338992
212955_s_at	ribosomal protein SA /// polymerase (RNA) II (DNA directed) polypeptide I, 14.5kDa	RPSA /// POLR2I	chr3p22.2 /// chr19q12	9	-0.85393	0.00338967
224830_at	nudix (nucleoside diphosphate linked moiety X)-type motif 21	NUDT21	chr16q13	9	-0.853954	0.00338779
32723_at	cleavage stimulation factor, 3' pre-RNA, subunit 1, 50kDa	CSTF1	chr20q13.31	9	-0.854108	0.00337587
208697_s_at	eukaryotic translation initiation factor 3, subunit 6 48kDa	EIF3S6	chr8q22-q23	9	-0.854129	0.00337426
1554251_at	heterochromatin protein 1, binding protein 3	HP1BP3	chr1p36.12	7	-0.854162	0.0033717
223915_at	BCL6 co-repressor	BCOR	chrXp21.2-p11.4	5	-0.854272	0.00336317
225396_at	Zinc finger and BTB domain containing 8 opposite strand	ZBTB8OS	chr1p35.1	8	-0.854342	0.00335774
223086_x_at	mitochondrial ribosomal protein L51	MRPL51	chr12p13.3-p13.1	9	-0.854505	0.00334518
200882_s_at	proteasome (prosome, macropain) 26S subunit, non-ATPase, 4	PSMD4	chr1q21.2	9	-0.854615	0.00333671
201770_at	small nuclear ribonucleoprotein polypeptide A	SNRPA	chr19q13.1	9	-0.854656	0.00333354
200050_at	zinc finger protein 146 /// zinc finger protein 146	ZNF146	chr19q13.1	9	-0.854678	0.00333184
212893_at	zinc finger, ZZ-type containing 3	ZZZ3	chr1p31.1	9	-0.854808	0.0033219
211940_x_at	H3 histone, family 3A /// H3 histone, family 3A pseudogene /// similar to H3 histone, family 3B /// similar to H3 histone, family 3B	H3F3A /// LOC440926 /// LOC644914 /// LOC730740	chr1q41 /// chr2q31.1 /// chr4q31.1	9	-0.854815	0.00332135
222832_s_at	chromosome 2 open reading frame 33	C2orf33	chr2q36.3	9	-0.854916	0.00331358
222744_s_at	trimethyllysine hydroxylase, epsilon	TMLHE	chrXq28	9	-0.855161	0.0032949
203395_s_at	hairy and enhancer of split 1, (Drosophila)	HES1	chr3q28-q29	5	-0.855382	0.00327806
203625_x_at	melanoma cell adhesion molecule	MCAM	chr11q23.3	9	-0.85543	0.0032744
202302_s_at	similar to splicing factor, arginine/serine-rich 4	FLJ11021	chr12q24.31	9	-0.855557	0.00326476
211939_x_at	basic transcription factor 3	BTF3	chr5q13.2	9	-0.856113	0.00322287
226037_s_at	TAF9B RNA polymerase II, TATA box binding protein (TBP)-associated factor, 31kDa /// similar to transcription associated factor 9B	TAF9B /// LOC728198	chrXq13.1-q21.1	9	-0.856461	0.00319679
204659_s_at	growth factor, augmenter of liver regeneration (ERV1 homolog, S. cerevisiae)	GFER	chr16p13.3-p13.12	9	-0.856487	0.00319485
203448_s_at	telomeric repeat binding factor (NIMA-interacting) 1	TERF1	chr8q13	9	-0.856503	0.00319363
203342_at	translocase of inner mitochondrial membrane 17 homolog B (yeast)	TIMM17B	chrXp11.23	7	-0.856545	0.00319052
244826_at	Phosphatidylinositol transfer protein, beta	PITPNB	chr22q12.1	9	-0.856876	0.0031659
215158_s_at	death effector domain containing	DEDD	chr1q23.3	9	-0.857033	0.00315429
220547_s_at	family with sequence similarity 35, member A	FAM35A	chr10q23.2	9	-0.857073	0.00315135
218654_s_at	mitochondrial ribosomal protein S33	MRPS33	chr7q32-q34	9	-0.857261	0.00313743
203492_x_at	centrosomal protein 57kDa	CEP57	chr11q21	9	-0.857746	0.00310184
238662_at	ATP binding domain 4	ATPBD4	chr15q14	7	-0.858066	0.00307847
201682_at	peptidase (mitochondrial processing) beta	PMPCB	chr7q22.1	9	-0.858095	0.00307639
219467_at	desmoglein 1 /// zinc finger, H2C2 domain containing	DSG1 /// ZH2C2	chr18q12.1 /// chr5q21.1	9	-0.858157	0.00307187
201271_s_at	RNA binding protein, autoantigenic (hnRNP-associated with lethal yellow homolog (mouse))	RALY	chr20q11.21-q11.23	9	-0.85819	0.00306951
228822_s_at	ubiquitin specific peptidase 16	USP16	chr21q22.11	9	-0.85829	0.00306223
222623_s_at	zinc finger protein 639	ZNF639	chr3q26.32	9	-0.858421	0.0030527
200073_s_at	heterogeneous nuclear ribonucleoprotein D (AU-rich element RNA binding protein 1, 37kDa) /// heterogeneous nuclear ribonucleoprotein D (AU-rich element RNA binding protein 1, 37kDa)	HNRPD	chr4q21.1-q21.2	9	-0.858584	0.00304094
201699_at	proteasome (prosome, macropain) 26S subunit, ATPase, 6	PSMC6	chr14q22.1	9	-0.858639	0.00303702
217980_s_at	mitochondrial ribosomal protein L16	MRPL16	---	9	-0.8588	0.00302538
215629_s_at	deleted in lymphocytic leukemia 2-like	DLEU2L	chr1p31-p22	9	-0.859005	0.00301069
210290_at	zinc finger protein 174	ZNF174	chr16p13.3	9	-0.859104	0.00300359
218170_at	isochorismatase domain containing 1	ISOC1	chr5q22.1-q33.3	9	-0.859361	0.00298523
206752_s_at	DNA fragmentation factor, 40kDa, beta polypeptide (caspase-activated DNase)	DFFB	chr1p36.3	6	-0.85976	0.0029569
226780_s_at	hypothetical protein HSPC268	HSPC268	chr7q34	9	-0.859946	0.00294378
213696_s_at	mediator of RNA polymerase II transcription, subunit 8 homolog (S. cerevisiae)	MED8	chr1p34.2	9	-0.860135	0.00293049
226165_at	chromosome 8 open reading frame 59	C8orf59	chr8q21.2	9	-0.860207	0.00292538
216941_s_at	TATA box binding protein (TBP)-associated factor, RNA polymerase I, B, 63kDa	TAF1B	chr2p25	9	-0.860403	0.00291167
220237_at	ATG3 autophagy related 3 homolog (S. cerevisiae)	ATG3	chr3q13.2	7	-0.860434	0.00290947
227932_at	---	---	---	9	-0.860812	0.00288314
205431_s_at	bone morphogenetic protein 5	BMP5	chr6p12.1	9	-0.861586	0.00282965
244519_at	additional sex combs like 1 (Drosophila)	ASXL1	chr20q11.1	9	-0.861628	0.00282676
219206_x_at	transmembrane BAX inhibitor motif containing 4	TMBIM4	chr12q14.1-q15	9	-0.861734	0.00281946
204064_at	THO complex 1	THOC1	chr18p11.32	9	-0.861764	0.00281743
200072_s_at	heterogeneous nuclear ribonucleoprotein M /// heterogeneous nuclear ribonucleoprotein M	HNRPM	chr19p13.3-p13.2	9	-0.862201	0.00278762
212584_at	aquarius homolog (mouse)	AQR	chr15q14	9	-0.862306	0.00278051
211997_x_at	H3 histone, family 3B (H3.3B)	H3F3B	chr17q25	9	-0.862519	0.00276609
230259_at	chromosome 10 open reading frame 125	C10orf125	chr10q26.3	9	-0.86258	0.00276193
209971_x_at	JTV1 gene	JTV1	chr7p22	9	-0.862705	0.00275355
1569349_at	chromosome 11 open reading frame 30	C11orf30	chr11q13.5	9	-0.862755	0.00275016
214141_x_at	splicing factor, arginine/serine-rich 7, 35kDa	SFRS7	chr2p22.1	9	-0.862807	0.00274667
233665_x_at	mitochondrial translation optimization 1 homolog (S. cerevisiae)	MTO1	chr6q13	9	-0.863093	0.0027275
226408_at	TEA domain family member 2	TEAD2	chr19q13.3	9	-0.863099	0.00272709
202610_s_at	cofactor required for Sp1 transcriptional activation, subunit 2, 150kDa	CRSP2	chrXp11.4-p11.2	9	-0.863148	0.00272381
224484_s_at	breast cancer metastasis-suppressor 1-like /// breast cancer metastasis-suppressor 1-like	BRMS1L	chr14q13.2	9	-0.86315	0.00272366
203358_s_at	enhancer of zeste homolog 2 (Drosophila)	EZH2	chr7q35-q36	6	-0.863922	0.00267235
213687_s_at	ribosomal protein L35a	RPL35A	chr3q29-qter	9	-0.864477	0.00263591
209388_at	poly(A) polymerase alpha	PAPOLA	chr14q32.31	9	-0.86458	0.0026292
211784_s_at	splicing factor, arginine/serine-rich 1 (splicing factor 2, alternate splicing factor) /// splicing factor, arginine/serine-rich 1 (splicing factor 2, alternate splicing factor)	SFRS1	chr17q21.3-q22	9	-0.864643	0.00262506
204264_at	carnitine palmitoyltransferase II	CPT2	chr1p32	9	-0.864926	0.00260666
212749_s_at	ring finger and CHY zinc finger domain containing 1	RCHY1	chr4q21.1	9	-0.865028	0.00260006
218129_s_at	nuclear transcription factor Y, beta	NFYB	chr12q22-q23	9	-0.86533	0.00258053
208941_s_at	selenophosphate synthetase 1	SEPHS1	chr10p14	9	-0.865636	0.00256088
210776_x_at	transcription factor 3 (E2A immunoglobulin enhancer binding factors E12/E47)	TCF3	chr19p13.3	9	-0.865862	0.00254643
221580_s_at	Josephin domain containing 3	JOSD3	chr11q21	9	-0.866619	0.00249838
218350_s_at	geminin, DNA replication inhibitor	GMNN	chr6p22.2	9	-0.867006	0.00247411
210453_x_at	ATP synthase, H+ transporting, mitochondrial F0 complex, subunit G	ATP5L	chr11q23.3	9	-0.867093	0.00246867
213086_s_at	casein kinase 1, alpha 1	CSNK1A1	chr5q32	9	-0.867103	0.00246806
211989_at	SWI/SNF related, matrix associated, actin dependent regulator of chromatin, subfamily e, member 1	SMARCE1	chr17q21.2	9	-0.867146	0.00246536
225375_at	chromosome 17 open reading frame 32	C17orf32	chr17q11.2	9	-0.867238	0.0024596
218383_at	chromosome 14 open reading frame 94	C14orf94	chr14q11.2	9	-0.867682	0.00243203
219479_at	KDEL (Lys-Asp-Glu-Leu) containing 1	KDELC1	chr13q33	9	-0.867923	0.00241716
223496_s_at	coiled-coil domain containing 8	CCDC8	chr19q13.32	7	-0.867975	0.00241397
1555844_s_at	heterogeneous nuclear ribonucleoprotein M	HNRPM	chr19p13.3-p13.2	9	-0.868103	0.00240611
219447_s_at	solute carrier family 35, member C2	SLC35C2	chr20q13.12	8	-0.868118	0.00240517
1554342_s_at	DNA helicase HEL308	HEL308	chr4q21.23	9	-0.868291	0.00239457
211623_s_at	fibrillarin /// fibrillarin	FBL	chr19q13.1	9	-0.869028	0.00234974
213647_at	DNA2 DNA replication helicase 2-like (yeast)	DNA2L	chr10q21.3-q22.1	5	-0.869131	0.00234357
217491_x_at	cytochrome c oxidase subunit VIIc	COX7C	chr5q14	9	-0.86954	0.002319
223428_s_at	KIAA1160 protein	KIAA1160	chr3q21.3	9	-0.869596	0.00231565
227388_at	tumor suppressor candidate 1	TUSC1	chr9p21.2	9	-0.869639	0.00231305
212199_at	Morf4 family associated protein 1-like 1	MRFAP1L1	chr4p16.1	9	-0.869715	0.00230854
213649_at	splicing factor, arginine/serine-rich 7, 35kDa	SFRS7	chr2p22.1	7	-0.869788	0.00230416
224578_at	regulator of chromosome condensation 2	RCC2	chr1p36.13	9	-0.869807	0.00230302
213881_x_at	SMT3 suppressor of mif two 3 homolog 2 (S. cerevisiae)	SUMO2	chr17q25.1	9	-0.870388	0.00226863
201509_at	isocitrate dehydrogenase 3 (NAD+) beta	IDH3B	chr20p13	9	-0.870415	0.00226702
216870_x_at	deleted in lymphocytic leukemia, 2 /// deleted in lymphocytic leukemia 2-like	DLEU2 /// DLEU2L	chr13q14.3 /// chr1p31-p22	9	-0.870434	0.00226591
208708_x_at	eukaryotic translation initiation factor 5	EIF5	chr14q32.32	9	-0.870777	0.00224575
205698_s_at	mitogen-activated protein kinase kinase 6	MAP2K6	chr17q24.3	9	-0.870923	0.00223721
202138_x_at	JTV1 gene	JTV1	chr7p22	9	-0.87139	0.00221008
206373_at	Zic family member 1 (odd-paired homolog, Drosophila)	ZIC1	chr3q24	6	-0.871441	0.00220712
202753_at	proteasome (prosome, macropain) 26S subunit, non-ATPase, 6	PSMD6	chr3p14.1	9	-0.871872	0.00218228
208895_s_at	wingless-type MMTV integration site family, member 8B /// DEAD (Asp-Glu-Ala-Asp) box polypeptide 18	WNT8B /// DDX18	chr10q24 /// chr2q14.1	9	-0.872673	0.00213664
214280_x_at	heterogeneous nuclear ribonucleoprotein A1	HNRPA1	chr12q13.1	9	-0.873806	0.00207323
238311_at	KIAA0776	KIAA0776	chr6q16.1	8	-0.873847	0.00207097
210367_s_at	prostaglandin E synthase	PTGES	chr9q34.3	9	-0.874252	0.00204863
202520_s_at	mutL homolog 1, colon cancer, nonpolyposis type 2 (E. coli)	MLH1	chr3p21.3	9	-0.874307	0.00204561
244189_at	KIAA1648 protein	KIAA1648	chr22q12.1	8	-0.874391	0.00204099
208613_s_at	filamin B, beta (actin binding protein 278)	FLNB	chr3p14.3	7	-0.874553	0.00203216
235258_at	DCP2 decapping enzyme homolog (S. cerevisiae)	DCP2	chr5q22.2	9	-0.874647	0.00202701
215227_x_at	acid phosphatase 1, soluble	ACP1	chr2p25	9	-0.875252	0.00199423
201502_s_at	nuclear factor of kappa light polypeptide gene enhancer in B-cells inhibitor, alpha	NFKBIA	chr14q13	9	-0.875261	0.00199372
58780_s_at	hypothetical protein FLJ10357	FLJ10357	chr14q11.2	9	-0.875821	0.00196368
206451_at	TBCC domain containing 1	TBCCD1	chr3q27.3	9	-0.876102	0.00194872
211792_s_at	cyclin-dependent kinase inhibitor 2C (p18, inhibits CDK4)	CDKN2C	chr1p32	6	-0.87612	0.00194778
204220_at	glia maturation factor, gamma	GMFG	chr19q13.2	7	-0.876271	0.00193979
222417_s_at	sorting nexin 5	SNX5	chr20p11	9	-0.876676	0.00191843
238624_at	---	---	---	9	-0.877022	0.00190037
218936_s_at	coiled-coil domain containing 59	CCDC59	chr12q21.31	9	-0.877448	0.0018782
228580_at	HtrA serine peptidase 3	HTRA3	chr4p16.1	8	-0.877495	0.0018758
242138_at	distal-less homeobox 1	DLX1	chr2q32	9	-0.878083	0.00184556
218467_at	tumor necrosis factor superfamily, member 5-induced protein 1	TNFSF5IP1	chr18p11.21	9	-0.878222	0.00183849
223461_at	TBC1 domain family, member 7	TBC1D7	chr6p24.1	9	-0.878343	0.0018323
201721_s_at	lysosomal associated multispanning membrane protein 5	LAPTM5	chr1p34	5	-0.878419	0.00182845
221872_at	retinoic acid receptor responder (tazarotene induced) 1	RARRES1	chr3q25.32-q25.33	7	-0.878636	0.00181744
42361_g_at	coiled-coil alpha-helical rod protein 1	CCHCR1	chr6p21.3	9	-0.878771	0.00181063
210145_at	phospholipase A2, group IVA (cytosolic, calcium-dependent)	PLA2G4A	chr1q25	9	-0.879481	0.00177507
211387_x_at	RNA guanylyltransferase and 5'-phosphatase	RNGTT	chr6q16	8	-0.879625	0.00176793
211367_s_at	caspase 1, apoptosis-related cysteine peptidase (interleukin 1, beta, convertase)	CASP1	chr11q23	9	-0.879775	0.00176047
225467_s_at	retinol dehydrogenase 13 (all-trans/9-cis)	RDH13	chr19q13.42	7	-0.879851	0.00175675
208720_s_at	RNA binding motif protein 39	RBM39	chr20q11.22	9	-0.880428	0.00172841
219372_at	intraflagellar transport 81 homolog (Chlamydomonas)	IFT81	chr12q24.13	9	-0.880568	0.00172159
214690_at	TATA box binding protein (TBP)-associated factor, RNA polymerase I, B, 63kDa	TAF1B	chr2p25	9	-0.880626	0.00171872
205347_s_at	thymosin-like 8	TMSL8	chrXq21.33-q22.3	5	-0.880922	0.00170439
207727_s_at	mutY homolog (E. coli)	MUTYH	chr1p34.3-p32.1	9	-0.880983	0.00170143
226458_at	CDNA FLJ30340 fis, clone BRACE2007411	---	---	9	-0.881197	0.00169112
210837_s_at	phosphodiesterase 4D, cAMP-specific (phosphodiesterase E3 dunce homolog, Drosophila)	PDE4D	chr5q12	9	-0.88127	0.0016876
1555852_at	---	---	---	6	-0.881919	0.00165664
208755_x_at	H3 histone, family 3A /// H3 histone, family 3A pseudogene	H3F3A /// LOC440926	chr1q41 /// chr2q31.1	9	-0.881994	0.0016531
229338_at	hypothetical protein LOC729705 /// hypothetical protein LOC731763	LOC729705 /// LOC731763	chr3q23	7	-0.882044	0.0016507
210320_s_at	DEAD (Asp-Glu-Ala-Asp) box polypeptide 52	DDX52	chr17q21.1	9	-0.882342	0.00163668
202413_s_at	ubiquitin specific peptidase 1	USP1	chr1p31.3	9	-0.882396	0.00163411
223684_s_at	single-strand-selective monofunctional uracil-DNA glycosylase 1	SMUG1	chr12q13.11-q13.3	8	-0.88255	0.0016269
205361_s_at	prefoldin subunit 4	PFDN4	chr20q13.2	9	-0.882614	0.00162389
224729_s_at	ATP synthase mitochondrial F1 complex assembly factor 1	ATPAF1	chr1p33-p32.3	9	-0.882621	0.0016236
227674_at	zinc finger protein 585A	ZNF585A	chr19q13.12	9	-0.882869	0.001612
201762_s_at	proteasome (prosome, macropain) activator subunit 2 (PA28 beta)	PSME2	chr14q11.2	9	-0.882909	0.00161013
213828_x_at	H3 histone, family 3A /// H3 histone, family 3A pseudogene /// similar to H3 histone, family 3B /// similar to H3 histone, family 3B	H3F3A /// LOC440926 /// LOC644914 /// LOC730740	chr1q41 /// chr2q31.1 /// chr4q31.1	9	-0.88297	0.00160732
217408_at	mitochondrial ribosomal protein S18B	MRPS18B	chr6p21.3	9	-0.88338	0.00158835
222610_s_at	S100P binding protein	S100PBP	chr1p35.1	9	-0.883975	0.00156111
208668_x_at	high-mobility group nucleosomal binding domain 2	HMGN2	chr1p36.1	9	-0.884028	0.00155872
201241_at	DEAD (Asp-Glu-Ala-Asp) box polypeptide 1	DDX1	chr2p24	9	-0.88414	0.0015536
201068_s_at	proteasome (prosome, macropain) 26S subunit, ATPase, 2	PSMC2	chr7q22.1-q22.3	9	-0.884141	0.00155357
213483_at	peptidylprolyl isomerase domain and WD repeat containing 1	PPWD1	chr5q12.3	9	-0.884266	0.00154791
207153_s_at	glomulin, FKBP associated protein	GLMN	chr1p22.1	9	-0.884444	0.00153988
206860_s_at	hypothetical protein FLJ20323	FLJ20323	chr7p22-p21	9	-0.884602	0.00153274
219176_at	chromosome 2 open reading frame 47	C2orf47	chr2q33.1	9	-0.884613	0.00153225
203560_at	gamma-glutamyl hydrolase (conjugase, folylpolygammaglutamyl hydrolase)	GGH	chr8q12.3	9	-0.884703	0.00152821
225046_at	Hypothetical protein LOC645524	FLJ36840	---	9	-0.885242	0.00150419
236859_at	runt-related transcription factor 2	RUNX2	chr6p21	9	-0.885534	0.00149129
201795_at	lamin B receptor	LBR	chr1q42.1	9	-0.885829	0.00147832
242283_at	chromosome 1 open reading frame 67	C1orf67	chr1q42.12	9	-0.885852	0.00147732
222992_s_at	NADH dehydrogenase (ubiquinone) 1 beta subcomplex, 9, 22kDa	NDUFB9	chr8q13.3	9	-0.886006	0.00147056
228641_at	caspase recruitment domain family, member 8	CARD8	chr19q13.32	9	-0.886286	0.00145838
230097_at	Phosphoribosylglycinamide formyltransferase, phosphoribosylglycinamide synthetase, phosphoribosylaminoimidazole synthetase	GART	chr21q22.1|21q22.11	9	-0.886542	0.00144731
211955_at	RAN binding protein 5	RANBP5	chr13q32.2	9	-0.886614	0.00144418
222398_s_at	elongation factor Tu GTP binding domain containing 2	EFTUD2	chr17q21.31	9	-0.886712	0.00143998
209545_s_at	receptor-interacting serine-threonine kinase 2	RIPK2	chr8q21	9	-0.886886	0.00143247
231983_at	chromosome 1 open reading frame 69	C1orf69	chr1q42.13	7	-0.887155	0.00142099
221187_s_at	fuzzy homolog (Drosophila)	FUZ	chr19q13.33	7	-0.887717	0.00139716
218005_at	zinc finger protein 22 (KOX 15)	ZNF22	chr10q11	9	-0.88775	0.00139579
227072_at	rotatin	RTTN	chr18q22.2	9	-0.888006	0.00138504
231697_s_at	Transmembrane protein 49	TMEM49	chr17q23.1	8	-0.888078	0.00138203
221481_x_at	heterogeneous nuclear ribonucleoprotein D (AU-rich element RNA binding protein 1, 37kDa)	HNRPD	chr4q21.1-q21.2	9	-0.888337	0.0013712
201993_x_at	heterogeneous nuclear ribonucleoprotein D-like	HNRPDL	chr4q13-q21	9	-0.888418	0.00136783
225399_at	chromosome 1 open reading frame 19	C1orf19	chr1q25	9	-0.888653	0.00135813
201970_s_at	nuclear autoantigenic sperm protein (histone-binding)	NASP	chr1p34.1	9	-0.888772	0.0013532
233110_s_at	BCL2-like 12 (proline rich)	BCL2L12	chr19q13.3	7	-0.889163	0.00133717
227592_at	aldehyde dehydrogenase 16 family, member A1	ALDH16A1	chr19q13.33	9	-0.889572	0.0013205
228107_at	---	---	---	9	-0.890067	0.00130055
203334_at	DEAH (Asp-Glu-Ala-His) box polypeptide 8	DHX8	chr17q21.31	9	-0.890272	0.00129237
232489_at	coiled-coil domain containing 76	CCDC76	chr1pter-q31.3	6	-0.890993	0.00126379
223360_at	chromosome 21 open reading frame 56	C21orf56	chr21q22.3	9	-0.891282	0.00125248
203211_s_at	myotubularin related protein 2	MTMR2	chr11q22	9	-0.892151	0.00121887
210681_s_at	ubiquitin specific peptidase 15	USP15	chr12q14	9	-0.892284	0.00121378
201431_s_at	dihydropyrimidinase-like 3	DPYSL3	chr5q32	6	-0.892549	0.00120366
218482_at	enhancer of yellow 2 homolog (Drosophila)	ENY2	chr8q23.1	9	-0.892562	0.0012032
227609_at	epithelial stromal interaction 1 (breast)	EPSTI1	chr13q13.3	9	-0.892734	0.00119668
229980_s_at	sorting nexin 5	SNX5	chr20p11	9	-0.893053	0.00118462
225310_at	RNA binding motif protein, X-linked	RBMX	chrXq26.3	9	-0.893979	0.0011502
221699_s_at	DEAD (Asp-Glu-Ala-Asp) box polypeptide 50 /// DEAD (Asp-Glu-Ala-Asp) box polypeptide 50	DDX50	chr10q21.3	9	-0.894012	0.00114897
1553709_a_at	PRP38 pre-mRNA processing factor 38 (yeast) domain containing A	PRPF38A	chr1p33-p32.1	9	-0.894081	0.00114643
208746_x_at	ATP synthase, H+ transporting, mitochondrial F0 complex, subunit G	ATP5L	chr11q23.3	9	-0.894162	0.00114347
221513_s_at	UTP14, U3 small nucleolar ribonucleoprotein, homolog C (yeast) /// UTP14, U3 small nucleolar ribonucleoprotein, homolog A (yeast)	UTP14C /// UTP14A	chr13q14.2 /// chrXq25	9	-0.894271	0.00113948
214281_s_at	ring finger and CHY zinc finger domain containing 1	RCHY1	chr4q21.1	9	-0.894375	0.00113569
206392_s_at	retinoic acid receptor responder (tazarotene induced) 1	RARRES1	chr3q25.32-q25.33	7	-0.895213	0.00110539
242224_at	G patch domain containing 2	GPATCH2	chr1q41	9	-0.895411	0.00109833
226087_at	leucine zipper and CTNNBIP1 domain containing	LZIC	chr1p36.22	9	-0.895844	0.00108298
226278_at	hypothetical protein DKFZp313A2432	DKFZp313A2432	chr11p14.2	9	-0.896432	0.00106235
209069_s_at	H3 histone, family 3B (H3.3B)	H3F3B	chr17q25	9	-0.896585	0.00105702
202505_at	small nuclear ribonucleoprotein polypeptide B''	SNRPB2	chr20p12.2-p11.22	9	-0.896825	0.00104872
219119_at	LSM8 homolog, U6 small nuclear RNA associated (S. cerevisiae)	LSM8	chr7q31.1-q31.3	9	-0.897111	0.00103887
213619_at	Heterogeneous nuclear ribonucleoprotein H1 (H)	HNRPH1	chr5q35.3	9	-0.897274	0.00103331
223479_s_at	coiled-coil-helix-coiled-coil-helix domain containing 5	CHCHD5	chr2q13	9	-0.89749	0.00102593
203743_s_at	thymine-DNA glycosylase	TDG	chr12q24.1	9	-0.8978	0.00101543
221952_x_at	TRM5 tRNA methyltransferase 5 homolog (S. cerevisiae)	TRMT5	chr14q23.1	9	-0.898518	0.000991412
200943_at	high-mobility group nucleosome binding domain 1	HMGN1	chr21q22.3|21q22.2	9	-0.898645	0.000987183
202567_at	small nuclear ribonucleoprotein D3 polypeptide 18kDa	SNRPD3	chr22q11.23	9	-0.899486	0.000959624
212058_at	U2-associated SR140 protein	SR140	chr3q23	9	-0.89959	0.000956267
212351_at	eukaryotic translation initiation factor 2B, subunit 5 epsilon, 82kDa	EIF2B5	chr3q27.1	9	-0.900088	0.000940229
238768_at	hypothetical LOC388969	LOC388969	chr2p11.2	9	-0.900382	0.00093088
203152_at	mitochondrial ribosomal protein L40	MRPL40	chr22q11.21	9	-0.900662	0.000922003
220643_s_at	Fas apoptotic inhibitory molecule	FAIM	chr3q22.3	9	-0.900738	0.000919603
227380_x_at	Hypothetical protein MGC13114	MGC13114	chr16p13.3	7	-0.900796	0.000917798
202503_s_at	KIAA0101	KIAA0101	chr15q22.31	9	-0.900822	0.000916951
213846_at	cytochrome c oxidase subunit VIIc	COX7C	chr5q14	9	-0.901585	0.000893201
201030_x_at	lactate dehydrogenase B	LDHB	chr12p12.2-p12.1	9	-0.902916	0.000852769
214051_at	hypothetical protein MGC39900	MGC39900	chrXq22.2	9	-0.902943	0.000851962
200040_at	KH domain containing, RNA binding, signal transduction associated 1 /// KH domain containing, RNA binding, signal transduction associated 1	KHDRBS1	chr1p32	9	-0.903511	0.000835124
1568951_at	suppressor of hairy wing homolog 4 (Drosophila)	SUHW4	chr15q21.3	9	-0.903552	0.0008339
202276_at	split hand/foot malformation (ectrodactyly) type 1	SHFM1	chr7q21.3-q22.1	9	-0.903679	0.000830187
222984_at	poly(A) binding protein interacting protein 2	PAIP2	chr5q31.2	9	-0.903901	0.000823685
225455_at	transcriptional adaptor 1 (HFI1 homolog, yeast)-like	TADA1L	chr1q24.1	9	-0.903906	0.000823545
211999_at	H3 histone, family 3B (H3.3B)	H3F3B	chr17q25	9	-0.90596	0.000765135
206245_s_at	influenza virus NS1A binding protein	IVNS1ABP	chr1q25.1-q31.1	9	-0.905997	0.000764115
52285_f_at	centrosomal protein 76kDa	CEP76	chr18p11.21	9	-0.90605	0.000762654
201586_s_at	splicing factor proline/glutamine-rich (polypyrimidine tract binding protein associated)	SFPQ	chr1p34.3	9	-0.907062	0.000735026
239898_x_at	zinc finger protein 286	ZNF286	chr17p11.2	5	-0.909682	0.000666779
208808_s_at	high-mobility group box 2	HMGB2	chr4q31	9	-0.910169	0.000654604
240421_x_at	similar to WW45 protein	LOC646561	chr4q31.22	7	-0.910187	0.000654152
217714_x_at	stathmin 1/oncoprotein 18	STMN1	chr1p36.1-p35	7	-0.910354	0.000650014
214805_at	Eukaryotic translation initiation factor 4A, isoform 1	EIF4A1	chr17p13	9	-0.910481	0.000646869
222700_at	ADP-ribosylation factor-like 6 interacting protein 2	ARL6IP2	chr2p22.2-p22.1	9	-0.910587	0.000644265
230257_s_at	chromosome 1 open reading frame 19	C1orf19	chr1q25	9	-0.910742	0.000640469
200772_x_at	prothymosin, alpha (gene sequence 28)	PTMA	chr2q35-q36	9	-0.910815	0.00063869
210371_s_at	retinoblastoma binding protein 4	RBBP4	chr1p35.1	9	-0.91083	0.000638314
223486_at	GTP-binding protein 8 (putative)	GTPBP8	chr3q13.2	9	-0.911204	0.000629243
209199_s_at	MADS box transcription enhancer factor 2, polypeptide C (myocyte enhancer factor 2C)	MEF2C	chr5q14	7	-0.911467	0.000622895
208990_s_at	heterogeneous nuclear ribonucleoprotein H3 (2H9)	HNRPH3	chr10q22	9	-0.913286	0.000580304
203346_s_at	metal response element binding transcription factor 2	MTF2	chr1p22.1	9	-0.913427	0.000577101
219002_at	FAST kinase domains 1	FASTKD1	chr2q31	9	-0.91442	0.000554804
202487_s_at	H2A histone family, member V	H2AFV	chr7p13	9	-0.914562	0.000551669
201853_s_at	cell division cycle 25 homolog B (S. cerevisiae)	CDC25B	chr20p13	9	-0.916051	0.000519524
209965_s_at	RAD51-like 3 (S. cerevisiae)	RAD51L3	chr17q11	7	-0.917607	0.000487357
209524_at	hepatoma-derived growth factor, related protein 3	HDGFRP3	chr15q11.2	9	-0.91808	0.000477855
216515_x_at	prothymosin, alpha (gene sequence 28) /// similar to prothymosin, alpha (gene sequence 28)	PTMA /// LOC643287	chr2q35-q36 /// chr12p13.2	9	-0.920417	0.000432832
202502_at	acyl-Coenzyme A dehydrogenase, C-4 to C-12 straight chain	ACADM	chr1p31	9	-0.920985	0.000422349
218781_at	structural maintenance of chromosomes 6	SMC6	chr2p24.2	9	-0.921086	0.000420506
211366_x_at	caspase 1, apoptosis-related cysteine peptidase (interleukin 1, beta, convertase)	CASP1	chr11q23	9	-0.921562	0.000411888
223528_s_at	methyltransferase 11 domain containing 1 /// similar to methyltransferase 11 domain containing 1 isoform 2	METT11D1 /// LOC731602	chr14q11.2	9	-0.921885	0.000406114
211921_x_at	prothymosin, alpha (gene sequence 28) /// prothymosin, alpha (gene sequence 28)	PTMA	chr2q35-q36	9	-0.922096	0.000402372
219131_at	UbiA prenyltransferase domain containing 1	UBIAD1	chr1pter	9	-0.922281	0.000399125
222668_at	potassium channel tetramerisation domain containing 15	KCTD15	chr19q13.11	9	-0.922613	0.000393313
200626_s_at	matrin 3	MATR3	chr5q31.2	9	-0.923594	0.000376512
210643_at	tumor necrosis factor (ligand) superfamily, member 11	TNFSF11	chr13q14	7	-0.924286	0.000364959
239841_at	Chromosome 7 open reading frame 24	C7orf24	chr7p15-p14	8	-0.924777	0.000356921
217895_at	Pentatricopeptide repeat domain 3	PTCD3	chr2p11.2	9	-0.926068	0.000336371
225087_at	chromosome 16 open reading frame 63	C16orf63	chr16p13.11	9	-0.926196	0.000334378
211368_s_at	caspase 1, apoptosis-related cysteine peptidase (interleukin 1, beta, convertase)	CASP1	chr11q23	9	-0.926215	0.000334084
234788_x_at	Hypothetical protein FLJ13611	FLJ13611	chr5q12.3	9	-0.927465	0.000315086
222270_at	SMEK homolog 2, suppressor of mek1 (Dictyostelium)	SMEK2	chr2p16.1	9	-0.927748	0.000310891
226963_at	basic transcription factor 3-like 4	BTF3L4	chr1p32.3	9	-0.927773	0.000310524
219553_at	non-metastatic cells 7, protein expressed in (nucleoside-diphosphate kinase)	NME7	chr1q24	9	-0.92904	0.000292236
244052_at	carbonyl reductase 4	CBR4	chr4q32.3	9	-0.929382	0.000287439
200975_at	palmitoyl-protein thioesterase 1 (ceroid-lipofuscinosis, neuronal 1, infantile)	PPT1	chr1p32	9	-0.929461	0.000286339
226073_at	hypothetical protein LOC219854	LOC219854	chr11q24.2	9	-0.929841	0.000281073
213943_at	twist homolog 1 (acrocephalosyndactyly 3; Saethre-Chotzen syndrome) (Drosophila)	TWIST1	chr7p21.2	9	-0.930078	0.00027783
227517_s_at	Centromere protein L	CENPL	chr1q25.1	9	-0.931293	0.000261619
244777_at	DCP2 decapping enzyme homolog (S. cerevisiae)	DCP2	chr5q22.2	9	-0.931625	0.000257307
228238_at	growth arrest-specific 5	GAS5	chr1q25.1	9	-0.931746	0.00025575
206302_s_at	nudix (nucleoside diphosphate linked moiety X)-type motif 4 /// nudix (nucleoside diphosphate linked moiety X)-type motif 4 pseudogene 1	NUDT4 /// NUDT4P1	chr12q21 /// chr1q21.1	9	-0.932156	0.000250516
223295_s_at	LUC7-like (S. cerevisiae)	LUC7L	chr16p13.3	9	-0.933865	0.000229498
222580_at	zinc finger protein 644	ZNF644	chr1p22.2	9	-0.935383	0.000211911
213410_at	chromosome 10 open reading frame 137	C10orf137	chr10q26.13-q26.2	9	-0.938946	0.000174368
212355_at	KIAA0323	KIAA0323	chr14q12	9	-0.939384	0.000170108
207030_s_at	cysteine and glycine-rich protein 2	CSRP2	chr12q21.1	9	-0.941681	0.000148928
201258_at	ribosomal protein S16	RPS16	chr19q13.1	9	-0.942995	0.00013769
228710_at	---	---	---	9	-0.943082	0.000136968
209377_s_at	high mobility group nucleosomal binding domain 3	HMGN3	chr6q14.1	9	-0.943968	0.000129766
205552_s_at	2',5'-oligoadenylate synthetase 1, 40/46kDa	OAS1	chr12q24.1	6	-0.944878	0.00012265
213459_at	ribosomal protein L37a	RPL37A	chr2q35	9	-0.946398	0.000111386
225533_at	PHD finger protein 19	PHF19	chr9q33.2	8	-0.94734	0.000104777
215380_s_at	chromosome 7 open reading frame 24	C7orf24	chr7p15-p14	9	-0.948395	9.77193e-05
228144_at	zinc finger protein 300	ZNF300	chr5q33.1	9	-0.948916	9.4353e-05
223988_x_at	methyltransferase 11 domain containing 1 /// similar to methyltransferase 11 domain containing 1 isoform 2	METT11D1 /// LOC731602	chr14q11.2	9	-0.949896	8.82541e-05
207573_x_at	ATP synthase, H+ transporting, mitochondrial F0 complex, subunit G	ATP5L	chr11q23.3	9	-0.952908	7.12508e-05
201748_s_at	scaffold attachment factor B	SAFB	chr19p13.3-p13.2	9	-0.95299	7.08254e-05
224610_at	small nucleolar RNA host gene (non-protein coding) 1	SNHG1	---	9	-0.953806	6.66677e-05
238156_at	Ribosomal protein S6	RPS6	chr9p21	9	-0.954418	6.3667e-05
204686_at	insulin receptor substrate 1	IRS1	chr2q36	9	-0.957069	5.17555e-05
218435_at	DnaJ (Hsp40) homolog, subfamily C, member 15	DNAJC15	chr13q14.1	9	-0.957604	4.95589e-05
1553528_a_at	TAF5 RNA polymerase II, TATA box binding protein (TBP)-associated factor, 100kDa	TAF5	chr10q24-q25.2	9	-0.962521	3.235e-05
200041_s_at	HLA-B associated transcript 1 /// HLA-B associated transcript 1	BAT1	chr6p21.3	9	-0.962607	3.20935e-05
209970_x_at	caspase 1, apoptosis-related cysteine peptidase (interleukin 1, beta, convertase)	CASP1	chr11q23	9	-0.963145	3.05231e-05
200944_s_at	high-mobility group nucleosome binding domain 1	HMGN1	chr21q22.3|21q22.2	9	-0.964365	2.71622e-05
58916_at	potassium channel tetramerisation domain containing 14	KCTD14	chr11q14.1	8	-0.965167	2.51021e-05
208549_x_at	prothymosin, alpha (gene sequence 28) /// hypothetical gene supported by BC013859 /// similar to prothymosin, alpha (gene sequence 28) /// similar to prothymosin, alpha (gene sequence 28) /// similar to prothymosin, alpha (gene sequence 28) /// hypothetical protein LOC728026 /// similar to Prothymosin alpha /// similar to Prothymosin alpha	PTMA /// LOC441454 /// LOC442347 /// LOC442727 /// LOC643287 /// LOC728026 /// LOC728873 /// LOC731018	chr2q35-q36 /// chr9q22.33 /// chr7q34 /// chr12p13.2 /// chr9q22.32 /// chr3q13.31	9	-0.965335	2.46836e-05
227267_at	hypothetical protein FLJ35779	FLJ35779	chr5q13.3	9	-0.966504	2.19177e-05
200773_x_at	prothymosin, alpha (gene sequence 28) /// similar to prothymosin, alpha (gene sequence 28)	PTMA /// LOC643287	chr2q35-q36 /// chr12p13.2	9	-0.980943	3.08812e-06
