# Supplementary material for: Aging and Replicative Senescence Have Related Effects on Human Stem and Progenitor Cells
Source: PLoS One. 2009 Jun 9;4(6):e5846. doi: 10.1371/journal.pone.0005846 (PMC2688074; doi:10.1371/journal.pone.0005846)
Supplement: Table S3 — Gene list of differentially expressed genes in aging of HPC. This table summarizes significantly age-induced (red; 776 ESTs) and age-repressed genes (green; 704 ESTs). The table contains the following columns: 1) Affymetrix ID, 2) Gene Titel, 3) Gene Symbol, 4) Chromosomal location, 5) number of present detections in 19 hybridizations, 6) Correlation coefficient with the template (PTM-matching), and 7) P-value. (0.31 MB XLS) [file pone.0005846.s011.xls]

## Sheet: Tabelle1
Affymetrix ID	Gene Title	Gene Symbol	Chromosomal Location	Present detection	R values	p Values
210299_s_at	four and a half LIM domains 1	FHL1	chrXq26	19	0.882055	5.91788e-07
213488_at	sushi, nidogen and EGF-like domains 1	SNED1	chr2q37.3	10	0.864441	1.81509e-06
224445_s_at	zinc finger, FYVE domain containing 21 /// zinc finger, FYVE domain containing 21	ZFYVE21	chr14q32.33	19	0.862484	2.03604e-06
211986_at	AHNAK nucleoprotein (desmoyokin)	AHNAK	chr11q12.2	19	0.859995	2.35054e-06
205200_at	C-type lectin domain family 3, member B	CLEC3B	chr3p22-p21.3	13	0.858392	2.57457e-06
242828_at	Fidgetin	FIGN	chr2q24.3	16	0.854982	3.11373e-06
210987_x_at	tropomyosin 1 (alpha)	TPM1	chr15q22.1	19	0.852486	3.5678e-06
203146_s_at	gamma-aminobutyric acid (GABA) B receptor, 1	GABBR1	chr6p21.31	10	0.849979	4.08045e-06
209341_s_at	inhibitor of kappa light polypeptide gene enhancer in B-cells, kinase beta	IKBKB	chr8p11.2	19	0.844289	5.48646e-06
226872_at	regulatory factor X, 2 (influences HLA class II expression)	RFX2	chr19p13.3-p13.2	19	0.836697	8.00201e-06
224565_at	trophoblast-derived noncoding RNA	TncRNA	chr11q13.1	19	0.832841	9.62321e-06
206342_x_at	iduronate 2-sulfatase (Hunter syndrome)	IDS	chrXq28	19	0.829695	1.11487e-05
202112_at	von Willebrand factor	VWF	chr12p13.3	13	0.827636	1.22563e-05
220326_s_at	hypothetical protein FLJ10357	FLJ10357	chr14q11.2	17	0.82696	1.264e-05
200872_at	S100 calcium binding protein A10	S100A10	chr1q21	19	0.826028	1.31861e-05
212359_s_at	KIAA0913	KIAA0913	chr10q22.2	13	0.824778	1.39503e-05
227276_at	plexin domain containing 2	PLXDC2	chr10p12.32-p12.31	15	0.824557	1.40892e-05
223468_s_at	RGM domain family, member A	RGMA	chr15q26.1	10	0.824069	1.44003e-05
201431_s_at	dihydropyrimidinase-like 3	DPYSL3	chr5q32	19	0.822212	1.56392e-05
226877_at	ribosomal protein L32 pseudogene 3	RPL32P3	chr3q21.3	19	0.82032	1.69945e-05
236892_s_at	---	---	---	19	0.816499	2.00437e-05
200986_at	serpin peptidase inhibitor, clade G (C1 inhibitor), member 1, (angioedema, hereditary)	SERPING1	chr11q12-q13.1	19	0.816251	2.02568e-05
201427_s_at	selenoprotein P, plasma, 1	SEPP1	chr5q31	19	0.814489	2.18288e-05
219737_s_at	protocadherin 9	PCDH9	chr13q14.3-q21.1	19	0.81301	2.32272e-05
201596_x_at	keratin 18	KRT18	chr12q13	19	0.81252	2.37078e-05
203920_at	nuclear receptor subfamily 1, group H, member 3	NR1H3	chr11p11.2	19	0.812056	2.4171e-05
45297_at	EH-domain containing 2	EHD2	chr19q13.3	19	0.810005	2.63093e-05
201426_s_at	vimentin	VIM	chr10p13	19	0.805816	3.11882e-05
206486_at	lymphocyte-activation gene 3	LAG3	chr12p13.32	15	0.804418	3.29807e-05
225249_at	signal peptide peptidase-like 2B	SPPL2B	chr19p13.3	15	0.804369	3.30444e-05
202071_at	syndecan 4 (amphiglycan, ryudocan)	SDC4	chr20q12	19	0.803571	3.41083e-05
202098_s_at	protein arginine methyltransferase 2	PRMT2	chr21q22.3	19	0.803067	3.47963e-05
220974_x_at	sideroflexin 3 /// sideroflexin 3	SFXN3	chr10q24.31	19	0.801222	3.74129e-05
224710_at	RAB34, member RAS oncogene family	RAB34	chr17q11.2	19	0.799738	3.96398e-05
212692_s_at	LPS-responsive vesicle trafficking, beach and anchor containing	LRBA	chr4q31.3	19	0.798032	4.23389e-05
201324_at	epithelial membrane protein 1	EMP1	chr12p12.3	19	0.795997	4.57621e-05
225673_at	myeloid-associated differentiation marker	MYADM	chr19q13.41	19	0.795539	4.65641e-05
239710_at	Transcribed locus	---	---	16	0.794971	4.75776e-05
229723_at	T-cell activation GTPase activating protein	TAGAP	chr6q25.3	19	0.793532	5.02258e-05
239587_at	Transcribed locus	---	---	19	0.789593	5.81315e-05
225102_at	monoglyceride lipase	MGLL	chr3q21.3	19	0.785979	6.63001e-05
202748_at	guanylate binding protein 2, interferon-inducible /// guanylate binding protein 2, interferon-inducible	GBP2	chr1p22.2	19	0.785116	6.83886e-05
225868_at	tripartite motif-containing 47	TRIM47	---	11	0.784385	7.02046e-05
212268_at	serpin peptidase inhibitor, clade B (ovalbumin), member 1	SERPINB1	chr6p25	19	0.781567	7.75857e-05
219282_s_at	transient receptor potential cation channel, subfamily V, member 2	TRPV2	chr17p11.2	19	0.780431	8.07447e-05
227703_s_at	synaptotagmin-like 4 (granuphilin-a)	SYTL4	---	19	0.780048	8.18355e-05
209561_at	thrombospondin 3	THBS3	chr1q21	19	0.779468	8.3507e-05
209193_at	pim-1 oncogene /// pim-1 oncogene	PIM1	chr6p21.2	19	0.779429	8.36217e-05
204193_at	choline kinase beta /// carnitine palmitoyltransferase 1B (muscle) /// myosin, heavy chain 1, skeletal muscle, adult /// Rho GTPase activating protein 29	CHKB /// CPT1B /// MYH1 /// ARHGAP29	chr22q13.33 /// chr17p13.1 /// chr1p22.1	19	0.777999	8.78777e-05
217456_x_at	major histocompatibility complex, class I, E	HLA-E	chr6p21.3	19	0.776527	9.24514e-05
218312_s_at	zinc finger protein 447	ZNF447	chr19q13.43	19	0.77642	9.27924e-05
208690_s_at	PDZ and LIM domain 1 (elfin)	PDLIM1	chr10q22-q26.3	19	0.776282	9.32318e-05
225602_at	chromosome 9 open reading frame 19	C9orf19	chr9p13-p12	19	0.773551	0.000102326
201010_s_at	thioredoxin interacting protein	TXNIP	chr1q21.1	19	0.772967	0.000104363
204024_at	oxidative stress induced growth inhibitor family member 2	OSGIN2	chr8q21	18	0.771015	0.000111433
219232_s_at	egl nine homolog 3 (C. elegans)	EGLN3	chr14q13.1	19	0.770917	0.0001118
214177_s_at	pre-B-cell leukemia transcription factor interacting protein 1	PBXIP1	chr1q21.3	19	0.769345	0.000117804
216973_s_at	homeobox B7	HOXB7	chr17q21.3	14	0.769329	0.000117864
224797_at	arrestin domain containing 3	ARRDC3	chr5q14.3	19	0.768887	0.000119601
224566_at	trophoblast-derived noncoding RNA	TncRNA	chr11q13.1	19	0.768859	0.000119714
200661_at	cathepsin A	CTSA	chr20q13.1	19	0.768596	0.000120759
226028_at	roundabout homolog 4, magic roundabout (Drosophila)	ROBO4	chr11q24.2	19	0.768186	0.000122403
227113_at	alcohol dehydrogenase, iron containing, 1	ADHFE1	chr8q13.1	19	0.766137	0.00013091
209197_at	synaptotagmin XI	SYT11	chr1q21.2	19	0.765521	0.000133565
201590_x_at	annexin A2	ANXA2	chr15q21-q22	19	0.765395	0.000134116
224606_at	Kruppel-like factor 6	KLF6	chr10p15	19	0.765071	0.000135534
1553808_a_at	NK2 transcription factor related, locus 3 (Drosophila)	NKX2-3	chr10q24.2	19	0.764933	0.000136143
1553043_a_at	CD300 molecule-like family member f	CD300LF	chr17q25.1	19	0.763696	0.0001417
231116_at	Transcribed locus	---	---	19	0.76193	0.000149974
226333_at	---	---	---	19	0.761645	0.000151343
202794_at	inositol polyphosphate-1-phosphatase	INPP1	chr2q32	19	0.761474	0.000152174
238919_at	Protocadherin 9	PCDH9	chr13q14.3-q21.1	19	0.761468	0.0001522
203446_s_at	oculocerebrorenal syndrome of Lowe	OCRL	chrXq25-q26.1	19	0.761336	0.000152845
204793_at	G protein-coupled receptor associated sorting protein 1	GPRASP1	chrXq22.1	19	0.761308	0.00015298
213259_s_at	sterile alpha and TIR motif containing 1	SARM1	chr17q11	11	0.760557	0.000156684
209448_at	HIV-1 Tat interactive protein 2, 30kDa	HTATIP2	chr11p15.1	19	0.760314	0.000157899
205945_at	interleukin 6 receptor /// interleukin 6 receptor	IL6R	chr1q21	19	0.759876	0.000160103
226303_at	phosphoglucomutase 5	PGM5	chr9q13	16	0.758365	0.000167928
226382_at	hypothetical protein LOC283070	LOC283070	chr10p14	19	0.758099	0.000169337
241731_x_at	zinc finger protein 440	ZNF440	chr19p13.2	19	0.756694	0.000176951
226865_at	MRNA; cDNA DKFZp564O0862 (from clone DKFZp564O0862)	---	---	19	0.75545	0.000183938
214082_at	carbonic anhydrase VB, mitochondrial	CA5B	chrXp21.1	16	0.755387	0.000184295
213693_s_at	mucin 1, cell surface associated	MUC1	chr1q21	17	0.755384	0.000184314
210427_x_at	annexin A2	ANXA2	chr15q21-q22	19	0.754967	0.000186713
224690_at	chromosome 20 open reading frame 108	C20orf108	chr20q13.2	19	0.754935	0.000186897
203476_at	trophoblast glycoprotein	TPBG	chr6q14-q15	19	0.75488	0.000187216
228157_at	zinc finger protein 207	ZNF207	chr17q11.2	19	0.754833	0.000187487
201012_at	annexin A1	ANXA1	chr9q12-q21.2|9q12-q21.2	19	0.754614	0.000188761
205997_at	ADAM metallopeptidase domain 28	ADAM28	chr8p21.2	19	0.754153	0.00019147
222138_s_at	WD repeat domain 13	WDR13	chrXp11.23	19	0.753859	0.000193213
1569003_at	transmembrane protein 49	TMEM49	chr17q23.1	19	0.752467	0.000201646
225286_at	arylsulfatase D	ARSD	chrXp22.3	18	0.752281	0.000202801
200904_at	major histocompatibility complex, class I, E	HLA-E	chr6p21.3	19	0.752172	0.000203477
235252_at	Kinase suppressor of ras 1	KSR1	chr17q11.1	19	0.751519	0.000207573
203411_s_at	lamin A/C	LMNA	chr1q21.2-q21.3	16	0.750481	0.000214227
31874_at	growth arrest-specific 2 like 1	GAS2L1	chr22q12.2	18	0.749052	0.000223684
217478_s_at	major histocompatibility complex, class II, DM alpha	HLA-DMA	chr6p21.3	19	0.748622	0.000226601
213065_at	coiled-coil domain containing 131	CCDC131	chr12q21.1	19	0.748568	0.000226966
221831_at	leucine zipper protein 1	LUZP1	chr1p36	15	0.74816	0.000229764
242517_at	KISS1 receptor	KISS1R	chr19p13.3	11	0.747824	0.000232092
201325_s_at	epithelial membrane protein 1	EMP1	chr12p12.3	17	0.746944	0.00023828
218942_at	phosphatidylinositol-4-phosphate 5-kinase, type II, gamma	PIP5K2C	chr12q13.3	17	0.746284	0.000243016
207111_at	egf-like module containing, mucin-like, hormone receptor-like 1	EMR1	chr19p13.3	19	0.745778	0.000246694
200800_s_at	heat shock 70kDa protein 1A /// heat shock 70kDa protein 1B	HSPA1A /// HSPA1B	chr6p21.3	19	0.74574	0.000246973
55705_at	chromosome 19 open reading frame 22	C19orf22	chr19p13.3	19	0.745338	0.000249941
213839_at	KIAA0500 protein	KIAA0500	chr14q32.2	10	0.745294	0.000250268
218332_at	brain expressed, X-linked 1	BEX1	chrXq21-q23	19	0.745137	0.00025143
212327_at	hypothetical protein	DKFZP686A01247	chr4p13	17	0.744921	0.000253046
218414_s_at	nudE nuclear distribution gene E homolog 1 (A. nidulans)	NDE1	chr16p13.11	19	0.74445	0.000256586
209410_s_at	growth factor receptor-bound protein 10	GRB10	chr7p12-p11.2	18	0.74329	0.000265507
209387_s_at	transmembrane 4 L six family member 1	TM4SF1	chr3q21-q25	16	0.74322	0.000266045
207571_x_at	chromosome 1 open reading frame 38	C1orf38	chr1p35.3	19	0.742904	0.000268523
200768_s_at	methionine adenosyltransferase II, alpha	MAT2A	chr2p11.2	19	0.74256	0.000271247
221756_at	HGFL gene /// HGFL gene	MGC17330	chr22q12.2	18	0.74248	0.000271881
204554_at	protein phosphatase 1, regulatory subunit 3D	PPP1R3D	chr20q13.3	10	0.741734	0.000277872
58780_s_at	hypothetical protein FLJ10357	FLJ10357	chr14q11.2	19	0.74152	0.000279608
230036_at	sterile alpha motif domain containing 9-like	SAMD9L	chr7q21.2-q21.3	19	0.739063	0.000300239
219738_s_at	protocadherin 9	PCDH9	chr13q14.3-q21.1	18	0.738904	0.000301619
228658_at	chromosome 22 open reading frame 35	C22orf35	chr22q12.1	19	0.737919	0.000310282
228885_at	MAM domain containing 2	MAMDC2	chr9q21.11	19	0.737875	0.00031067
216041_x_at	granulin	GRN	chr17q21.32	19	0.73743	0.000314658
216526_x_at	major histocompatibility complex, class I, C	HLA-C	chr6p21.3	19	0.736965	0.000318872
225579_at	PQ loop repeat containing 3	PQLC3	chr2p25.1	19	0.735825	0.000329392
238918_at	Similar to Rab coupling protein isoform 1	LOC646080	chrXq13.2	18	0.735707	0.000330496
213932_x_at	major histocompatibility complex, class I, A	HLA-A	chr6p21.3	19	0.73533	0.000334052
200678_x_at	granulin	GRN	chr17q21.32	19	0.734915	0.000338006
229086_at	chromosome 1 open reading frame 213	C1orf213	chr1p36.12	19	0.734701	0.000340055
229921_at	Kinesin family member 5A	KIF5A	chr12q13.13	12	0.733515	0.000351625
212086_x_at	lamin A/C	LMNA	chr1q21.2-q21.3	19	0.731064	0.000376592
202531_at	interferon regulatory factor 1	IRF1	chr5q31.1	19	0.731002	0.000377237
226438_at	Mdm2, transformed 3T3 cell double minute 2, p53 binding protein (mouse) binding protein, 104kDa	MTBP	chr8q24.12	19	0.730484	0.000382712
221870_at	EH-domain containing 2	EHD2	chr19q13.3	13	0.72949	0.000393396
206049_at	selectin P (granule membrane protein 140kDa, antigen CD62)	SELP	chr1q22-q25	15	0.728354	0.000405916
209108_at	tetraspanin 6	TSPAN6	chrXq22	19	0.728001	0.000409882
224929_at	transmembrane protein 173	TMEM173	chr5q31.2	19	0.727606	0.000414354
224916_at	transmembrane protein 173	TMEM173	chr5q31.2	19	0.727403	0.00041666
213541_s_at	v-ets erythroblastosis virus E26 oncogene homolog (avian)	ERG	chr21q22.3	19	0.726116	0.000431583
205366_s_at	homeobox B6	HOXB6	chr17q21.3	15	0.725903	0.000434095
232184_at	amyotrophic lateral sclerosis 2 (juvenile)	ALS2	chr2q33.1	19	0.725846	0.00043476
229002_at	family with sequence similarity 69, member B	FAM69B	chr9q34.3	19	0.725242	0.000441967
219368_at	nucleosome assembly protein 1-like 2	NAP1L2	chrXq13	17	0.725179	0.000442725
227186_s_at	mitochondrial ribosomal protein L41	MRPL41	chr9q34.3	19	0.725004	0.000444827
220755_s_at	chromosome 6 open reading frame 48	C6orf48	chr6p21.3	19	0.72491	0.000445969
209386_at	transmembrane 4 L six family member 1	TM4SF1	chr3q21-q25	19	0.723244	0.000466499
214321_at	nephroblastoma overexpressed gene	NOV	chr8q24.1	16	0.722777	0.000472401
218999_at	transmembrane protein 140	TMEM140	chr7q33	19	0.722179	0.00048004
218627_at	damage-regulated autophagy modulator	DRAM	chr12q23.2	19	0.722145	0.000480487
208683_at	calpain 2, (m/II) large subunit	CAPN2	chr1q41-q42	19	0.721815	0.000484757
202910_s_at	CD97 molecule	CD97	chr19p13	19	0.72129	0.0004916
201230_s_at	ariadne homolog 2 (Drosophila)	ARIH2	chr3p21.2-p21.3	19	0.721242	0.000492241
207765_s_at	KIAA1539	KIAA1539	chr9p13.3	18	0.720858	0.000497305
213460_x_at	NOL1/NOP2/Sun domain family, member 5C	NSUN5C	chr7q11.23	19	0.720738	0.000498893
56197_at	phospholipid scramblase 3	PLSCR3	chr17p13.1	19	0.720735	0.000498937
238909_at	S100 calcium binding protein A10	S100A10	chr1q21	12	0.720313	0.000504573
235483_at	CDNA FLJ30906 fis, clone FEBRA2006055	---	---	15	0.720155	0.0005067
220404_at	G protein-coupled receptor 97	GPR97	chr16q13	11	0.719578	0.000514522
208886_at	H1 histone family, member 0	H1F0	chr22q13.1	19	0.719455	0.000516205
218502_s_at	trichorhinophalangeal syndrome I	TRPS1	chr8q24.12	19	0.719404	0.000516904
208812_x_at	major histocompatibility complex, class I, C /// similar to major histocompatibility complex, class I, C	HLA-C /// LOC732037	chr6p21.3	19	0.719329	0.00051793
209684_at	Ras and Rab interactor 2	RIN2	chr20p11.22	19	0.719285	0.000518537
222421_at	ubiquitin-conjugating enzyme E2H (UBC8 homolog, yeast)	UBE2H	chr7q32	19	0.719271	0.000518724
205600_x_at	homeobox B5	HOXB5	chr17q21.3	14	0.719164	0.000520203
213590_at	solute carrier family 16, member 5 (monocarboxylic acid transporter 6)	SLC16A5	chr17q25.1	19	0.718972	0.000522849
215313_x_at	major histocompatibility complex, class I, A	HLA-A	chr6p21.3	19	0.718884	0.000524064
213503_x_at	annexin A2	ANXA2	chr15q21-q22	19	0.718522	0.000529114
212658_at	lipoma HMGIC fusion partner-like 2	LHFPL2	chr5q14.1	19	0.717952	0.000537125
227233_at	tetraspanin 2	TSPAN2	chr1p13.2	19	0.717868	0.000538309
227341_at	Chromosome 10 open reading frame 30	C10orf30	chr10p13	16	0.717866	0.000538341
227106_at	similar to RIKEN cDNA 1110012D08	LOC440104	chr12q13.2	19	0.717655	0.000541338
200799_at	heat shock 70kDa protein 1A	HSPA1A	chr6p21.3	19	0.717426	0.000544606
236167_at	Tensin 3	TNS3	chr7p12.3	19	0.71741	0.000544845
208816_x_at	annexin A2 pseudogene 2	ANXA2P2	chr9p13	11	0.717184	0.000548089
202250_s_at	WD repeat domain 42A	WDR42A	chr1q22-q23	19	0.717025	0.00055037
228528_at	CDNA FLJ41270 fis, clone BRAMY2036387	---	---	19	0.717019	0.000550459
208498_s_at	amylase, alpha 1A; salivary /// amylase, alpha 1B; salivary /// amylase, alpha 1C; salivary /// amylase, alpha 2A; pancreatic /// amylase, alpha 2B (pancreatic) /// similar to Pancreatic alpha-amylase precursor (PA) (1,4-alpha-D-glucan glucanohydrolase)	AMY1A /// AMY1B /// AMY1C /// AMY2A /// AMY2B /// LOC730924	chr1p21	19	0.716516	0.00055777
202951_at	serine/threonine kinase 38	STK38	chr6p21	19	0.716413	0.000559276
201632_at	eukaryotic translation initiation factor 2B, subunit 1 alpha, 26kDa	EIF2B1	chr12q24.31	19	0.716155	0.000563057
212259_s_at	pre-B-cell leukemia transcription factor interacting protein 1	PBXIP1	chr1q21.3	19	0.715477	0.000573118
232653_at	Trichorhinophalangeal syndrome I	TRPS1	chr8q24.12	18	0.715225	0.000576897
221050_s_at	GTP binding protein 2	GTPBP2	chr6p21-p12	11	0.714991	0.000580432
227383_at	hypothetical protein LOC727820	LOC727820	chr1q21.1	18	0.712743	0.000615236
221725_at	CDNA clone IMAGE:3030163	---	---	19	0.712445	0.00061998
1558740_s_at	Dual specificity phosphatase 16	DUSP16	chr12p13	11	0.71213	0.00062502
217750_s_at	ubiquitin-conjugating enzyme E2Z (putative)	UBE2Z	chr17q21.32	19	0.71212	0.000625191
204618_s_at	GA binding protein transcription factor, beta subunit 2	GABPB2	chr15q21.2	19	0.711937	0.000628134
233480_at	Transmembrane protein 43	TMEM43	chr3p25.1	19	0.711755	0.000631075
225355_at	hypothetical protein DKFZP761M1511	DKFZP761M1511	chr5q35.2	19	0.711663	0.000632577
201389_at	integrin, alpha 5 (fibronectin receptor, alpha polypeptide)	ITGA5	chr12q11-q13	19	0.711414	0.000636638
208949_s_at	lectin, galactoside-binding, soluble, 3 (galectin 3)	LGALS3	chr14q21-q22	17	0.711374	0.000637284
207505_at	protein kinase, cGMP-dependent, type II	PRKG2	chr4q13.1-q21.1	18	0.711223	0.000639761
210785_s_at	chromosome 1 open reading frame 38	C1orf38	chr1p35.3	19	0.711158	0.000640829
225789_at	centaurin, gamma 3	CENTG3	chr7q36.1	19	0.710851	0.000645883
209050_s_at	ral guanine nucleotide dissociation stimulator	RALGDS	chr9q34.3	19	0.71078	0.000647063
200905_x_at	major histocompatibility complex, class I, E	HLA-E	chr6p21.3	19	0.710702	0.000648355
239348_at	Ubiquitin specific peptidase 31	USP31	chr16p12.1	18	0.710697	0.000648437
209701_at	type 1 tumor necrosis factor receptor shedding aminopeptidase regulator	ARTS-1	chr5q15	11	0.710692	0.000648511
238497_at	transmembrane protein 136	TMEM136	chr11q23.3	18	0.710643	0.000649332
211026_s_at	monoglyceride lipase /// monoglyceride lipase	MGLL	chr3q21.3	19	0.710333	0.000654497
213895_at	epithelial membrane protein 1	EMP1	chr12p12.3	16	0.710163	0.000657334
240566_at	Transcribed locus, strongly similar to XP_529397.1 hypothetical protein XP_529397 [Pan troglodytes]	---	---	10	0.708684	0.000682552
1556420_s_at	yippee-like 2 (Drosophila)	YPEL2	chr17q22	17	0.708231	0.000690427
225098_at	abl interactor 2	ABI2	chr2q33	19	0.707846	0.000697198
219923_at	tripartite motif-containing 45	TRIM45	chr1p13.1	19	0.707704	0.000699704
219173_at	myosin XVB pseudogene /// similar to Myosin-15 (Myosin XV) (Unconventional myosin-15)	MYO15B /// LOC728225	chr17q25.1	19	0.707306	0.000706776
222065_s_at	flightless I homolog (Drosophila)	FLII	chr17p11.2	19	0.707278	0.000707275
1564796_at	epithelial membrane protein 1	EMP1	chr12p12.3	14	0.706724	0.000717216
242388_x_at	---	---	---	19	0.706497	0.000721322
213670_x_at	NOL1/NOP2/Sun domain family, member 5B	NSUN5B	chr7q11.23	19	0.706086	0.000728802
209333_at	unc-51-like kinase 1 (C. elegans)	ULK1	chr12q24.3	10	0.705816	0.000733764
226040_at	MRNA; cDNA DKFZp762N156 (from clone DKFZp762N156)	---	---	19	0.705452	0.000740485
228688_at	Fanconi anemia, complementation group F /// Fanconi anemia, complementation group F	FANCF	chr11p15	19	0.705186	0.00074543
222134_at	D-aspartate oxidase	DDO	chr6q21	14	0.704559	0.000757207
235697_at	Zinc finger protein 544	ZNF544	chr19q13.43	19	0.703899	0.000769755
241924_at	Methyl CpG binding protein 2 (Rett syndrome)	MECP2	chrXq28	19	0.703716	0.00077327
218086_at	neural proliferation, differentiation and control, 1	NPDC1	chr9q34.3	19	0.703648	0.000774592
226032_at	caspase 2, apoptosis-related cysteine peptidase (neural precursor cell expressed, developmentally down-regulated 2)	CASP2	chr7q34-q35	19	0.703621	0.000775106
204082_at	pre-B-cell leukemia transcription factor 3	PBX3	chr9q33-q34	19	0.702861	0.000789872
1555630_a_at	RAB34, member RAS oncogene family	RAB34	chr17q11.2	19	0.702687	0.000793278
225001_at	RAB3D, member RAS oncogene family	RAB3D	chr19p13.2	19	0.702664	0.000793742
238327_at	glutamate-cysteine ligase, modifier subunit /// similar to MGC52679 protein	GCLM /// LOC440836	chr1p22.1 /// chr22q13.33	15	0.702581	0.000795361
224707_at	chromosome 5 open reading frame 32	C5orf32	chr5q31.3	18	0.701559	0.00081572
224741_x_at	growth arrest-specific 5	GAS5	chr1q25.1	19	0.70155	0.000815889
201536_at	dual specificity phosphatase 3 (vaccinia virus phosphatase VH1-related)	DUSP3	chr17q21	19	0.701149	0.000824002
201934_at	Transmembrane protein 113	TMEM113	chr3p21.1	19	0.701006	0.000826901
228318_s_at	cysteine-rich PAK1 inhibitor	CRIPAK	chr4p16.3	19	0.700911	0.000828827
209160_at	aldo-keto reductase family 1, member C3 (3-alpha hydroxysteroid dehydrogenase, type II)	AKR1C3	chr10p15-p14	19	0.700763	0.00083185
227101_at	zinc finger protein 800	ZNF800	chr7q31.33	15	0.700577	0.000835663
228346_at	Hypothetical protein FLJ14959	FLJ14959	chr19p13.2	19	0.700566	0.0008359
226547_at	MRNA full length insert cDNA clone EUROIMAGE 1476475	---	---	19	0.700523	0.000836788
239481_at	hypothetical protein FLJ37659	RP1-32F7.2	chrXq21.32	19	0.700465	0.000837974
1558620_at	zinc finger protein 621	ZNF621	chr3p22.1	19	0.699871	0.000850259
218231_at	N-acetylglucosamine kinase /// N-acetylglucosamine kinase	NAGK	chr2p13.3	19	0.699693	0.000853981
226961_at	proline rich 15	PRR15	chr7p15.1	16	0.699205	0.000864239
201648_at	Janus kinase 1 (a protein tyrosine kinase)	JAK1	chr1p32.3-p31.3	19	0.699021	0.000868138
214505_s_at	four and a half LIM domains 1	FHL1	chrXq26	17	0.698981	0.00086897
228482_at	CMT1A duplicated region transcript 4	CDRT4	chr17p12	19	0.698893	0.000870845
213326_at	vesicle-associated membrane protein 1 (synaptobrevin 1)	VAMP1	chr12p	19	0.698627	0.000876522
219999_at	mannosidase, alpha, class 2A, member 2	MAN2A2	chr15q26.1	19	0.698621	0.000876651
229011_at	Transcribed locus	---	---	16	0.698403	0.000881318
239193_at	hypothetical protein LOC158301	LOC158301	chr9q34.11	10	0.697455	0.000901865
217795_s_at	transmembrane protein 43	TMEM43	chr3p25.1	19	0.697376	0.000903585
1562955_at	WD repeat and FYVE domain containing 1	WDFY1	chr2q36.1	18	0.697367	0.000903792
226728_at	solute carrier family 27 (fatty acid transporter), member 1	SLC27A1	chr19p13.11	12	0.696981	0.000912284
236738_at	Similar to LOC166075	LOC401097	chr3q26.1	19	0.696932	0.000913381
200710_at	acyl-Coenzyme A dehydrogenase, very long chain	ACADVL	chr17p13-p11	19	0.696462	0.000923809
240757_at	Cytoplasmic linker associated protein 1	CLASP1	chr2q14.2-q14.3	16	0.696218	0.000929272
218429_s_at	hypothetical protein FLJ11286	FLJ11286	chr19p13.2	18	0.695637	0.000942391
203054_s_at	T-cell leukemia translocation altered gene	TCTA	chr3p21	17	0.695105	0.000954538
212993_at	MRNA; cDNA DKFZp667B1718 (from clone DKFZp667B1718)	---	---	19	0.695068	0.000955405
1558871_at	Epithelial mitogen homolog (mouse)	EPGN	chr4q13.3	19	0.694449	0.000969697
201783_s_at	v-rel reticuloendotheliosis viral oncogene homolog A, nuclear factor of kappa light polypeptide gene enhancer in B-cells 3, p65 (avian)	RELA	chr11q13	19	0.694318	0.000972767
216465_at	MRNA; cDNA DKFZp586N2022 (from clone DKFZp586N2022)	---	---	13	0.69415	0.000976687
210323_at	tektin 2 (testicular)	TEKT2	chr1p35.3-p34.1	16	0.693799	0.000984918
238417_at	phosphoglucomutase 2-like 1	PGM2L1	chr11q13.4	19	0.693442	0.000993375
228396_at	---	---	---	15	0.693043	0.00100287
204497_at	adenylate cyclase 9	ADCY9	chr16p13.3	14	0.692942	0.00100531
240182_at	Major histocompatibility complex, class I, A	HLA-A	chr6p21.3	19	0.691929	0.00102982
205601_s_at	homeobox B5	HOXB5	chr17q21.3	18	0.691877	0.00103111
212221_x_at	iduronate 2-sulfatase (Hunter syndrome)	IDS	chrXq28	19	0.691636	0.00103702
210142_x_at	flotillin 1	FLOT1	chr6p21.3	19	0.691459	0.00104138
1554600_s_at	lamin A/C	LMNA	chr1q21.2-q21.3	16	0.691369	0.0010436
203543_s_at	Kruppel-like factor 9	KLF9	chr9q13	19	0.691256	0.00104639
215034_s_at	transmembrane 4 L six family member 1	TM4SF1	chr3q21-q25	18	0.691059	0.0010513
229656_s_at	similar to echinoderm microtubule associated protein like 5	FLJ42562	chr2p16.1	16	0.690907	0.00105508
39650_s_at	erythropoietin receptor	EPOR	chr19p13.3-p13.2	19	0.690119	0.0010749
214606_at	tetraspanin 2	TSPAN2	chr1p13.2	19	0.690051	0.00107663
227095_at	Leptin receptor	LEPR	chr1p31	19	0.689844	0.00108191
223387_at	zinc finger, FYVE domain containing 1	ZFYVE1	chr14q22-q24	19	0.689797	0.00108311
221875_x_at	major histocompatibility complex, class I, F	HLA-F	chr6p21.3	19	0.688646	0.00111283
202529_at	phosphoribosyl pyrophosphate synthetase-associated protein 1	PRPSAP1	chr17q24-q25	19	0.688315	0.00112148
210999_s_at	growth factor receptor-bound protein 10	GRB10	chr7p12-p11.2	19	0.688161	0.00112553
206656_s_at	chromosome 20 open reading frame 3	C20orf3	chr20p11.22-p11.21	19	0.687574	0.00114109
236165_at	Transcribed locus, strongly similar to NP_116221.2 density lipoprotein receptor-related protein 11 [Homo sapiens]	---	---	19	0.687164	0.00115208
201540_at	four and a half LIM domains 1	FHL1	chrXq26	19	0.686992	0.00115671
232088_x_at	CDNA clone IMAGE:4829494	---	---	17	0.686342	0.00117434
212321_at	---	---	---	19	0.686111	0.00118066
238669_at	prostaglandin-endoperoxide synthase 1 (prostaglandin G/H synthase and cyclooxygenase)	PTGS1	chr9q32-q33.3	19	0.686011	0.00118342
214736_s_at	adducin 1 (alpha)	ADD1	chr4p16.3	19	0.685816	0.00118879
232683_s_at	poly (ADP-ribose) polymerase family, member 6	PARP6	chr15q23	19	0.685779	0.00118979
202180_s_at	major vault protein	MVP	chr16p13.1-p11.2	15	0.68572	0.00119144
226568_at	family with sequence similarity 102, member B	FAM102B	chr1p13.3	19	0.684828	0.00121631
221696_s_at	serine/threonine/tyrosine kinase 1 /// serine/threonine/tyrosine kinase 1	STYK1	chr12p13.2	19	0.683715	0.00124795
200066_at	IK cytokine, down-regulator of HLA II /// IK cytokine, down-regulator of HLA II	IK	chr2p15-p14|5q31.3	19	0.683367	0.00125798
215215_s_at	exonuclease NEF-sp	LOC81691	chr16p12.2	18	0.683362	0.00125812
208961_s_at	Kruppel-like factor 6	KLF6	chr10p15	19	0.683214	0.0012624
233249_at	Hypothetical protein LOC730200	LOC730200	chr2p14	15	0.683152	0.00126419
226291_at	amyotrophic lateral sclerosis 2 (juvenile)	ALS2	chr2q33.1	19	0.682373	0.001287
238570_at	---	---	---	14	0.681995	0.00129818
1552301_a_at	coronin 6	CORO6	chr17q11.2	17	0.68181	0.00130368
203233_at	interleukin 4 receptor	IL4R	chr16p11.2-12.1	15	0.681641	0.00130874
215716_s_at	ATPase, Ca++ transporting, plasma membrane 1	ATP2B1	chr12q21.3	19	0.681513	0.00131255
205128_x_at	prostaglandin-endoperoxide synthase 1 (prostaglandin G/H synthase and cyclooxygenase)	PTGS1	chr9q32-q33.3	19	0.681123	0.0013243
223773_s_at	chromosome 1 open reading frame 79	C1orf79	chr1p35.3	19	0.680619	0.00133959
203585_at	zinc finger protein 185 (LIM domain)	ZNF185	chrXq28	19	0.68051	0.00134291
201906_s_at	CTD (carboxy-terminal domain, RNA polymerase II, polypeptide A) small phosphatase-like	CTDSPL	chr3p21.3	19	0.680398	0.00134633
200625_s_at	CAP, adenylate cyclase-associated protein 1 (yeast)	CAP1	chr1p34.2	19	0.680191	0.0013527
1557472_a_at	hypothetical gene supported by AL832565	FLJ30838	chr2p16.1	19	0.679984	0.00135907
212828_at	synaptojanin 2	SYNJ2	chr6q25.3	18	0.679761	0.00136597
240903_at	L(3)mbt-like 4 (Drosophila)	L3MBTL4	chr18p11.31	10	0.679718	0.00136731
206118_at	signal transducer and activator of transcription 4	STAT4	chr2q32.2-q32.3	14	0.679594	0.00137113
235693_at	SMA3	SMA3	chr5q13	19	0.679482	0.00137462
215575_at	phosphodiesterase 4D interacting protein (myomegalin)	PDE4DIP	chr1q12	16	0.679414	0.00137675
202085_at	tight junction protein 2 (zona occludens 2)	TJP2	chr9q13-q21	19	0.679078	0.00138728
201642_at	interferon gamma receptor 2 (interferon gamma transducer 1)	IFNGR2	chr21q22.11	19	0.67871	0.00139887
212070_at	G protein-coupled receptor 56	GPR56	chr16q12.2-q21	19	0.678078	0.00141894
230847_at	---	---	---	19	0.677971	0.00142238
203249_at	enhancer of zeste homolog 1 (Drosophila)	EZH1	chr17q21.1-q21.3	18	0.677749	0.0014295
231472_at	F-box protein 15	FBXO15	chr18q22.3	14	0.677409	0.00144048
201009_s_at	thioredoxin interacting protein	TXNIP	chr1q21.1	19	0.677072	0.00145145
200677_at	pituitary tumor-transforming 1 interacting protein	PTTG1IP	chr21q22.3	19	0.676412	0.0014731
224917_at	microRNA 21	MIRN21	---	17	0.676	0.00148674
239544_at	SET binding protein 1	SETBP1	chr18q21.1	19	0.675754	0.00149494
243356_at	neuronal growth regulator 1	NEGR1	chr1p31.1	19	0.675502	0.00150339
226665_at	AHA1, activator of heat shock 90kDa protein ATPase homolog 2 (yeast)	AHSA2	chr2p15	19	0.675446	0.00150525
204489_s_at	CD44 molecule (Indian blood group)	CD44	chr11p13	19	0.675354	0.00150834
227618_at	TPT1-like protein	FLJ44635	chrXq13.1	17	0.675142	0.00151551
220560_at	chromosome 11 open reading frame 21	C11orf21	chr11p15.5	19	0.675116	0.00151638
1557805_at	Chromosome 9 open reading frame 85	C9orf85	chr9q21.13	19	0.674618	0.00153331
229974_at	Ellis van Creveld syndrome 2 (limbin)	EVC2	chr4p16.2-p16.1	13	0.67431	0.00154386
218456_at	C1q domain containing 1	C1QDC1	chr12p11	19	0.674185	0.00154814
231236_at	zinc finger protein 57 homolog (mouse)	ZFP57	chr6p22.1	10	0.673727	0.00156396
205689_at	pecanex-like 2 (Drosophila)	PCNXL2	chr1q42.2	10	0.673434	0.00157417
214104_at	G protein-coupled receptor 161	GPR161	chr1q24.2	16	0.673143	0.00158433
204972_at	2'-5'-oligoadenylate synthetase 2, 69/71kDa	OAS2	chr12q24.2	19	0.672319	0.00161345
208763_s_at	TSC22 domain family, member 3	TSC22D3	chrXq22.3	19	0.671538	0.00164147
212566_at	microtubule-associated protein 4	MAP4	chr3p21	19	0.671436	0.00164516
228071_at	GTPase, IMAP family member 7	GIMAP7	chr7q36.1	19	0.671095	0.00165755
201243_s_at	ATPase, Na+/K+ transporting, beta 1 polypeptide	ATP1B1	chr1q24	19	0.670692	0.00167225
213116_at	NIMA (never in mitosis gene a)-related kinase 3	NEK3	chr13q14.13	19	0.670677	0.00167283
239839_at	---	---	---	16	0.670446	0.00168131
204834_at	fibrinogen-like 2	FGL2	chr7q11.23	13	0.670314	0.0016862
211799_x_at	major histocompatibility complex, class I, C	HLA-C	chr6p21.3	19	0.669856	0.00170319
210253_at	HIV-1 Tat interactive protein 2, 30kDa	HTATIP2	chr11p15.1	19	0.669272	0.00172503
229253_at	thioesterase superfamily member 4	THEM4	chr1q21	19	0.668662	0.00174814
202307_s_at	transporter 1, ATP-binding cassette, sub-family B (MDR/TAP)	TAP1	chr6p21.3	19	0.668389	0.00175854
229367_s_at	GTPase, IMAP family member 6	GIMAP6	---	19	0.668347	0.00176016
207563_s_at	O-linked N-acetylglucosamine (GlcNAc) transferase (UDP-N-acetylglucosamine:polypeptide-N-acetylglucosaminyl transferase)	OGT	chrXq13	19	0.668323	0.00176106
224841_x_at	growth arrest-specific 5	GAS5	chr1q25.1	19	0.668106	0.00176943
218505_at	WD repeat domain 59	WDR59	chr16q23.1	17	0.667964	0.00177488
226959_at	---	---	---	19	0.667343	0.00179894
223740_at	chromosome 6 open reading frame 59	C6orf59	chr6q26	19	0.666555	0.00182991
201313_at	enolase 2 (gamma, neuronal)	ENO2	chr12p13	11	0.665938	0.00185442
226603_at	sterile alpha motif domain containing 9-like	SAMD9L	chr7q21.2-q21.3	19	0.665122	0.00188733
209369_at	annexin A3	ANXA3	chr4q13-q22	19	0.664981	0.00189305
209467_s_at	MAP kinase interacting serine/threonine kinase 1	MKNK1	chr1p33	19	0.664971	0.00189346
220310_at	tubulin, alpha-like 3	TUBAL3	chr10p15.1	10	0.664832	0.00189909
205081_at	cysteine-rich protein 1 (intestinal) /// galactokinase 2	CRIP1 /// GALK2	chr14q32.33 /// chr15q21.1	19	0.664487	0.00191322
226823_at	phosphatase and actin regulator 4	PHACTR4	chr1p35.3	19	0.664406	0.00191655
202086_at	myxovirus (influenza virus) resistance 1, interferon-inducible protein p78 (mouse) /// myxovirus (influenza virus) resistance 1, interferon-inducible protein p78 (mouse)	MX1	chr21q22.3	18	0.663195	0.00196684
243112_at	Nuclear factor (erythroid-derived 2)-like 2	NFE2L2	chr2q31	12	0.662909	0.00197892
214100_x_at	NOL1/NOP2/Sun domain family, member 5B	NSUN5B	chr7q11.23	19	0.662871	0.00198052
203384_s_at	golgi autoantigen, golgin subfamily a, 1	GOLGA1	chr9q33.3	19	0.662864	0.00198082
232226_at	leucine rich repeat containing 4C	LRRC4C	chr11p12	18	0.662224	0.00200799
204382_at	N-acetyltransferase 9	NAT9	chr17q25.1	19	0.661993	0.00201786
204779_s_at	homeobox B7	HOXB7	chr17q21.3	11	0.661611	0.00203431
208306_x_at	Major histocompatibility complex, class II, DR beta 1	HLA-DRB1	chr6p21.3	19	0.661193	0.00205243
217969_at	chromosome 11 open reading frame2	C11orf2	chr11q13	19	0.66103	0.00205956
236793_at	Transcribed locus	---	---	19	0.661013	0.0020603
200706_s_at	lipopolysaccharide-induced TNF factor	LITAF	chr16p13.13	19	0.660928	0.002064
1554388_at	vacuolar protein sorting 29 homolog (S. cerevisiae)	VPS29	chr12q24	12	0.660658	0.00207584
232031_s_at	KIAA1632	KIAA1632	chr18q12.3-q21.1	16	0.660203	0.0020959
201471_s_at	sequestosome 1	SQSTM1	chr5q35	19	0.660192	0.0020964
219569_s_at	transmembrane protein 22	TMEM22	chr3q22.3	10	0.659736	0.00211664
200985_s_at	CD59 molecule, complement regulatory protein	CD59	chr11p13	19	0.659693	0.00211856
1558748_at	N-acyl-phosphatidylethanolamine-hydrolyzing phospholipase D	NAPE-PLD	chr7q22.1	18	0.659426	0.00213054
212355_at	KIAA0323	KIAA0323	chr14q12	19	0.659394	0.00213194
211998_at	H3 histone, family 3B (H3.3B)	H3F3B	chr17q25	19	0.659125	0.00214406
204083_s_at	tropomyosin 2 (beta)	TPM2	chr9p13.2-p13.1	19	0.658386	0.00217761
224968_at	coiled-coil domain containing 104	CCDC104	chr2p16.1	18	0.658364	0.00217863
243690_at	DCN1, defective in cullin neddylation 1, domain containing 4 (S. cerevisiae)	DCUN1D4	chr4q12	18	0.658334	0.00218001
217967_s_at	family with sequence similarity 129, member A	FAM129A	chr1q25	19	0.658135	0.00218914
200665_s_at	secreted protein, acidic, cysteine-rich (osteonectin) /// secreted protein, acidic, cysteine-rich (osteonectin)	SPARC	chr5q31.3-q32	19	0.658075	0.00219188
1552607_at	chromosome X open reading frame 52	CXorf52	chrXq28	19	0.657925	0.00219879
226787_at	zinc finger protein 18	ZNF18	chr17p11.2	19	0.657224	0.00223126
228446_at	KIAA2026	KIAA2026	chr9p24.1	19	0.657207	0.00223208
218132_s_at	tRNA splicing endonuclease 34 homolog (S. cerevisiae)	TSEN34	chr19q13.4	19	0.65678	0.00225206
1558501_at	dynamin 3	DNM3	chr1q24.3	16	0.656328	0.00227339
222489_s_at	Werner helicase interacting protein 1	WRNIP1	chr6p25.2	19	0.656239	0.0022776
215193_x_at	major histocompatibility complex, class II, DR beta 1 /// major histocompatibility complex, class II, DR beta 3 /// hypothetical protein LOC730415	HLA-DRB1 /// HLA-DRB3 /// LOC730415	chr6p21.3	19	0.656026	0.00228773
211276_at	transcription elongation factor A (SII)-like 2	TCEAL2	chrXq22.1-q22.3	15	0.655718	0.00230242
1559582_at	ras homolog gene family, member Q	RHOQ	chr2p21	16	0.655549	0.00231051
244511_at	Phosphodiesterase 4D interacting protein (myomegalin)	PDE4DIP	chr1q12	19	0.655252	0.00232483
218175_at	coiled-coil domain containing 92	CCDC92	chr12q24.31	19	0.655239	0.00232545
211555_s_at	guanylate cyclase 1, soluble, beta 3	GUCY1B3	chr4q31.3-q33	17	0.655207	0.00232698
200816_s_at	platelet-activating factor acetylhydrolase, isoform Ib, alpha subunit 45kDa	PAFAH1B1	chr17p13.3	19	0.654853	0.00234414
232017_at	tight junction protein 2 (zona occludens 2)	TJP2	chr9q13-q21	16	0.653831	0.00239423
209939_x_at	CASP8 and FADD-like apoptosis regulator	CFLAR	chr2q33-q34	19	0.653554	0.00240797
225724_at	hypothetical protein FLJ31306	FLJ31306	---	19	0.653136	0.0024288
244062_at	dishevelled associated activator of morphogenesis 1	DAAM1	chr14q23.1	14	0.652857	0.00244282
223072_s_at	WW domain binding protein 1	WBP1	chr2p12	15	0.652691	0.00245116
235831_at	Transcribed locus	---	---	17	0.652651	0.00245319
232681_at	CDNA: FLJ23242 fis, clone COL01514	---	---	19	0.652329	0.00246946
1554628_at	zinc finger protein 57	ZNF57	chr19p13.3	19	0.65175	0.00249897
214459_x_at	major histocompatibility complex, class I, C	HLA-C	chr6p21.3	19	0.651636	0.00250484
1556026_at	iduronate 2-sulfatase (Hunter syndrome)	IDS	chrXq28	19	0.651618	0.00250576
243824_at	---	---	---	19	0.651515	0.00251105
227697_at	suppressor of cytokine signaling 3	SOCS3	chr17q25.3	19	0.651493	0.0025122
224318_s_at	hypothetical protein FLJ10081	FLJ10081	chr2p12-p11.2	19	0.651449	0.00251445
224871_at	family with sequence similarity 79, member A	FAM79A	chr1p36.32	19	0.651283	0.002523
238569_at	Gamma-aminobutyric acid (GABA) B receptor, 1	GABBR1	chr6p21.31	16	0.651188	0.00252789
208749_x_at	flotillin 1	FLOT1	chr6p21.3	19	0.650902	0.00254275
238058_at	---	---	---	19	0.650747	0.00255083
213185_at	KIAA0556	KIAA0556	chr16p12.1-p11.2	18	0.650549	0.00256114
227236_at	tetraspanin 2	TSPAN2	chr1p13.2	19	0.650511	0.00256312
204069_at	Meis1, myeloid ecotropic viral integration site 1 homolog (mouse)	MEIS1	chr2p14-p13	19	0.650428	0.00256747
236297_at	CDNA FLJ45742 fis, clone KIDNE2016327	---	---	19	0.650357	0.0025712
203445_s_at	CTD (carboxy-terminal domain, RNA polymerase II, polypeptide A) small phosphatase 2	CTDSP2	chr12q13-q15	19	0.650107	0.00258432
215090_x_at	hypothetical protein FLJ11822	LOC440434	chr17q12	19	0.649742	0.00260365
223313_s_at	melanoma antigen family D, 4 /// similar to melanoma antigen family D, 4 isoform 1	MAGED4 /// LOC728239	chrXp11.22	16	0.649389	0.00262239
242628_at	Transcribed locus	---	---	19	0.649282	0.0026281
228223_at	zinc finger, SWIM-type containing 3	ZSWIM3	chr20q13.12	11	0.649095	0.0026381
239328_at	RCSD domain containing 1	RCSD1	chr1q22-q24	19	0.649095	0.00263812
240634_x_at	PDZ domain containing 1	PDZK1	chr1q21	17	0.64854	0.00266799
226364_at	Huntingtin interacting protein 1	HIP1	chr7q11.23	19	0.648233	0.00268464
235805_at	Acyl-CoA synthetase short-chain family member 2	ACSS2	chr20q11.22	16	0.647977	0.00269859
227969_at	hypothetical gene supported by BC040598	LOC400960	chr2p14	19	0.647801	0.00270821
227580_s_at	DKFZP434B0335 protein	DKFZP434B0335	chr7q21.3	19	0.647746	0.00271125
233611_at	Protein kinase, cGMP-dependent, type I	PRKG1	chr10q11.2	16	0.647725	0.00271237
214107_x_at	hypothetical protein FLJ11822	LOC440434	chr17q12	19	0.647711	0.00271316
55093_at	chondroitin sulfate glucuronyltransferase	CSGlcA-T	chr7q36.1	19	0.647116	0.00274593
1564626_at	Hypothetical protein LOC729376	LOC729376	chr12q15	10	0.646845	0.00276097
222557_at	stathmin-like 3	STMN3	chr20q13.3	19	0.646665	0.002771
212314_at	KIAA0746 protein	KIAA0746	chr4p15.2	19	0.646172	0.00279865
1568805_at	nuclear receptor coactivator 7	NCOA7	chr6q22.31-q22.32	17	0.645501	0.0028366
232253_at	RAD50 homolog (S. cerevisiae)	RAD50	chr5q31	11	0.645259	0.00285042
205933_at	SET binding protein 1	SETBP1	chr18q21.1	19	0.645035	0.00286324
1560112_at	WD repeat and FYVE domain containing 2	WDFY2	chr13q14.3	14	0.645025	0.00286379
217977_at	selenoprotein X, 1	SEPX1	chr16p13.3	18	0.644702	0.00288237
237308_at	Transcribed locus	---	---	15	0.644691	0.00288303
221565_s_at	family with sequence similarity 26, member B	FAM26B	chr10pter-q26.12	19	0.644527	0.00289247
1557242_at	MHC class I polypeptide-related sequence A	MICA	chr6p21.3	16	0.644526	0.00289253
227622_at	PCF11, cleavage and polyadenylation factor subunit, homolog (S. cerevisiae)	PCF11	chr11q13	19	0.644418	0.00289878
221253_s_at	thioredoxin domain containing 5 /// thioredoxin domain containing 5	TXNDC5	chr6p24.3	19	0.644277	0.00290694
220349_s_at	endo-beta-N-acetylglucosaminidase	FLJ21865	chr17q25.3	19	0.644228	0.00290983
226018_at	chromosome 7 open reading frame 41	C7orf41	chr7p15.1	19	0.644071	0.00291898
200911_s_at	transforming, acidic coiled-coil containing protein 1	TACC1	chr8p11	19	0.643719	0.00293951
212463_at	CD59 molecule, complement regulatory protein	CD59	chr11p13	19	0.643539	0.00295008
229497_at	ankyrin repeat and death domain containing 1A	ANKDD1A	chr15q22.31	15	0.643263	0.00296637
209651_at	transforming growth factor beta 1 induced transcript 1	TGFB1I1	chr16p11.2	19	0.643259	0.00296657
64064_at	GTPase, IMAP family member 5	GIMAP5	chr7q36.1	18	0.643096	0.00297621
212136_at	ATPase, Ca++ transporting, plasma membrane 4	ATP2B4	chr1q32.1	19	0.643064	0.00297814
236317_at	SET binding protein 1	SETBP1	chr18q21.1	19	0.642893	0.00298827
1555870_at	chromosome 1 open reading frame 188	C1orf188	chr1p36.31	15	0.642888	0.00298856
1553705_a_at	---	---	---	19	0.641915	0.00304681
218224_at	paraneoplastic antigen MA1	PNMA1	chr14q24.3	19	0.641539	0.00306963
226982_at	elongation factor, RNA polymerase II, 2	ELL2	chr5q15	19	0.64151	0.00307134
221605_s_at	pipecolic acid oxidase	PIPOX	chr17q11.2	16	0.641353	0.00308092
212845_at	sterile alpha motif domain containing 4A	SAMD4A	chr14q22.2	15	0.641059	0.00309887
210524_x_at	---	---	---	19	0.640952	0.00310545
231057_at	Myotubularin related protein 2	MTMR2	chr11q22	19	0.640668	0.0031229
229251_s_at	two pore segment channel 2	TPCN2	chr11q13.2	18	0.640599	0.00312716
242358_at	Homo sapiens, clone IMAGE:3632683, mRNA	---	---	18	0.640457	0.00313588
225132_at	F-box and leucine-rich repeat protein 3	FBXL3	chr13q22	19	0.640289	0.00314629
1560745_at	CDNA clone IMAGE:5299239	---	---	12	0.640095	0.00315835
1563369_at	FLJ42957 protein	FLJ42957	chr12q24.22	17	0.640085	0.00315898
201136_at	proteolipid protein 2 (colonic epithelium-enriched)	PLP2	chrXp11.23	19	0.640027	0.0031626
1559413_at	T-complex 11 (mouse) like 2	TCP11L2	chr12q23.3	19	0.639935	0.00316829
206600_s_at	solute carrier family 16, member 5 (monocarboxylic acid transporter 6)	SLC16A5	chr17q25.1	19	0.639901	0.00317042
226822_at	storkhead box 2	STOX2	chr4q35.1	14	0.63971	0.00318237
225550_at	---	---	---	18	0.639414	0.00320096
225235_at	tetraspanin 17	TSPAN17	chr5q35.3	19	0.639257	0.00321081
201690_s_at	tumor protein D52	TPD52	chr8q21	19	0.638733	0.00324399
208268_at	ADAM metallopeptidase domain 28	ADAM28	chr8p21.2	19	0.638506	0.00325846
213415_at	chloride intracellular channel 2	CLIC2	chrXq28	18	0.638383	0.00326634
239606_at	Glucosaminyl (N-acetyl) transferase 2, I-branching enzyme (I blood group)	GCNT2	chr6p24	19	0.638339	0.00326911
228358_at	SRY (sex determining region Y)-box 12	SOX12	chr20p13	19	0.638263	0.00327399
229256_at	phosphoglucomutase 2-like 1	PGM2L1	chr11q13.4	19	0.63769	0.00331089
213266_at	Gamma tubulin ring complex protein (76p gene)	76P	chr15q15	19	0.637494	0.00332354
224840_at	FK506 binding protein 5	FKBP5	chr6p21.3-21.2	19	0.637195	0.00334298
212326_at	vacuolar protein sorting 13 homolog D (S. cerevisiae)	VPS13D	chr1p36.22	18	0.636946	0.00335923
223950_s_at	FLYWCH-type zinc finger 1	FLYWCH1	chr16p13.3	12	0.636913	0.00336141
1557828_a_at	hypothetical protein LOC646916	LOC646916	chr5p12	19	0.636845	0.0033659
229963_at	NGFRAP1-like 1	NGFRAP1L1	chrXq22.1	18	0.636751	0.00337207
228381_at	Activating transcription factor 7 interacting protein 2	ATF7IP2	chr16p13.13	19	0.636254	0.00340482
202270_at	guanylate binding protein 1, interferon-inducible, 67kDa /// guanylate binding protein 1, interferon-inducible, 67kDa	GBP1	chr1p22.2	19	0.636016	0.00342059
218376_s_at	microtubule associated monoxygenase, calponin and LIM domain containing 1	MICAL1	chr6q21	19	0.635621	0.00344691
232488_at	alanine-glyoxylate aminotransferase 2-like 2	AGXT2L2	chr5q35.3	19	0.635156	0.00347809
201387_s_at	ubiquitin carboxyl-terminal esterase L1 (ubiquitin thiolesterase)	UCHL1	chr4p14	15	0.635004	0.00348838
223192_at	solute carrier family 25, member 28	SLC25A28	chr10q23-q24	19	0.634207	0.00354251
213386_at	Ring finger protein 20	RNF20	chr9q22	19	0.633447	0.00359479
223580_at	splA/ryanodine receptor domain and SOCS box containing 2	SPSB2	chr12p13.31	17	0.633435	0.00359562
204157_s_at	KIAA0999 protein	KIAA0999	chr11q23.3	18	0.633399	0.00359808
208752_x_at	nucleosome assembly protein 1-like 1	NAP1L1	chr12q21.2	19	0.633139	0.00361617
212026_s_at	exocyst complex component 7	EXOC7	chr17q25.1	19	0.632622	0.00365224
228521_s_at	RAB4B, member RAS oncogene family	RAB4B	chr19q13.2	18	0.63201	0.00369536
211284_s_at	granulin	GRN	chr17q21.32	19	0.631856	0.00370624
227576_at	Similar to Rab coupling protein isoform 1	LOC646080	chrXq13.2	19	0.631675	0.00371914
228538_at	zinc finger protein 662	ZNF662	chr3p22.1	19	0.631357	0.00374184
240081_at	Myosin VC	MYO5C	chr15q21	14	0.630531	0.00380125
1557370_s_at	MYC binding protein 2	MYCBP2	chr13q22	19	0.630485	0.00380463
210694_s_at	---	---	---	19	0.63043	0.00380857
46256_at	splA/ryanodine receptor domain and SOCS box containing 3	SPSB3	chr16p13.3	19	0.63033	0.00381588
211734_s_at	Fc fragment of IgE, high affinity I, receptor for; alpha polypeptide /// Fc fragment of IgE, high affinity I, receptor for; alpha polypeptide	FCER1A	chr1q23	19	0.630244	0.00382208
239301_at	Transcribed locus	---	---	17	0.630201	0.00382523
226828_s_at	hairy/enhancer-of-split related with YRPW motif-like	HEYL	chr1p34.3	19	0.630179	0.00382686
242349_at	HECT domain containing 1	HECTD1	chr14q12	19	0.630107	0.00383206
209107_x_at	nuclear receptor coactivator 1	NCOA1	chr2p23	18	0.629525	0.00387477
227256_at	ubiquitin specific peptidase 31	USP31	chr16p12.1	19	0.629229	0.00389655
225729_at	chromosome 6 open reading frame 89	C6orf89	chr6p21.2	19	0.62891	0.00392026
209710_at	GATA binding protein 2	GATA2	chr3q21.3	19	0.62873	0.00393362
202713_s_at	KIAA0391	KIAA0391	chr14q13.2	19	0.628655	0.00393924
212307_s_at	O-linked N-acetylglucosamine (GlcNAc) transferase (UDP-N-acetylglucosamine:polypeptide-N-acetylglucosaminyl transferase)	OGT	chrXq13	19	0.62857	0.00394559
214696_at	hypothetical protein MGC14376	MGC14376	chr17p13.3	19	0.628406	0.00395783
234339_s_at	glioma tumor suppressor candidate region gene 2	GLTSCR2	chr19q13.3	19	0.628325	0.00396391
236548_at	---	---	---	12	0.628056	0.00398412
201368_at	zinc finger protein 36, C3H type-like 2	ZFP36L2	chr2p22.3-p21	19	0.627774	0.00400539
212717_at	pleckstrin homology domain containing, family M (with RUN domain) member 1	PLEKHM1	chr17q21.31	19	0.627748	0.0040074
211433_x_at	KIAA1539	KIAA1539	chr9p13.3	19	0.627348	0.00403773
1563573_at	Rho guanine nucleotide exchange factor (GEF) 3	ARHGEF3	chr3p21-p13	16	0.626499	0.00410283
223220_s_at	poly (ADP-ribose) polymerase family, member 9	PARP9	chr3q13-q21	19	0.626343	0.00411489
224809_x_at	TERF1 (TRF1)-interacting nuclear factor 2	TINF2	chr14q12	19	0.626333	0.00411562
211976_at	CDNA: FLJ22515 fis, clone HRC12122, highly similar to AF052101 Homo sapiens clone 23872 mRNA sequence	---	---	19	0.626281	0.00411968
1553567_s_at	ATPase type 13A5	ATP13A5	chr3q29	19	0.626225	0.00412398
229958_at	chromosome 8 open reading frame 61	C8orf61	chr8p23.3	18	0.626128	0.00413151
235638_at	Ras association (RalGDS/AF-6) domain family 6	RASSF6	chr4q13.3	17	0.625975	0.00414341
239824_s_at	transmembrane protein 107	TMEM107	chr17p13.1	19	0.625708	0.00416419
205011_at	loss of heterozygosity, 11, chromosomal region 2, gene A	LOH11CR2A	chr11q23	19	0.625304	0.00419591
243788_at	Transcribed locus	---	---	19	0.625281	0.00419768
227074_at	MRNA; cDNA DKFZp667D2123 (from clone DKFZp667D2123)	---	---	19	0.624946	0.00422409
218746_at	TAP binding protein-like	TAPBPL	chr12p13.31	19	0.624619	0.00425
1568883_at	Dynein, axonemal, heavy chain 11	DNAH11	chr7p21	13	0.624507	0.00425887
213480_at	vesicle-associated membrane protein 4	VAMP4	chr1q24-q25	19	0.623657	0.00432693
212433_x_at	ribosomal protein S2	RPS2	chr16p13.3	19	0.623565	0.00433436
218486_at	Kruppel-like factor 11	KLF11	chr2p25	19	0.623283	0.00435718
220246_at	calcium/calmodulin-dependent protein kinase ID	CAMK1D	chr10p13	12	0.623107	0.00437149
226363_at	ATP-binding cassette, sub-family C (CFTR/MRP), member 5	ABCC5	chr3q27	19	0.623031	0.0043777
228821_at	ST6 beta-galactosamide alpha-2,6-sialyltranferase 2	ST6GAL2	chr2q11.2-q12.1	19	0.622844	0.00439293
223346_at	vacuolar protein sorting 18 homolog (S. cerevisiae)	VPS18	chr15q14-q15	19	0.622825	0.00439443
201170_s_at	basic helix-loop-helix domain containing, class B, 2	BHLHB2	chr3p26	19	0.622774	0.00439865
1557244_a_at	Phospholipase C, delta 3	PLCD3	chr17q21.31	16	0.6226	0.00441289
212914_at	chromobox homolog 7	CBX7	chr22q13.1	13	0.621731	0.00448456
241206_at	Transcribed locus, strongly similar to XP_001139559.1 alpha-2-macroglobulin isoform 6 [Pan troglodytes]	---	---	10	0.621715	0.00448587
209610_s_at	solute carrier family 1 (glutamate/neutral amino acid transporter), member 4	SLC1A4	chr2p15-p13	19	0.621664	0.00449006
212586_at	calpastatin	CAST	chr5q15	19	0.62133	0.00451793
200932_s_at	dynactin 2 (p50)	DCTN2	chr12q13.2-q13.3	19	0.621297	0.00452065
203385_at	diacylglycerol kinase, alpha 80kDa /// beta-carotene dioxygenase 2	DGKA /// BCDO2	chr12q13.3 /// chr11q22.3-q23.1	19	0.621279	0.00452215
231149_s_at	unc-51-like kinase 4 (C. elegans)	ULK4	chr3p22.1	19	0.621269	0.00452298
225239_at	CDNA FLJ26120 fis, clone SYN00419	---	---	19	0.621127	0.00453491
243707_at	transmembrane protein 132E	TMEM132E	chr17q12	18	0.621024	0.00454356
208469_s_at	EGF-like-domain, multiple 8	EGFL8	chr6p21.32	18	0.620839	0.00455911
218543_s_at	poly (ADP-ribose) polymerase family, member 12	PARP12	chr7q34	19	0.619606	0.00466379
238673_at	Transcribed locus	---	---	18	0.619594	0.0046648
240065_at	family with sequence similarity 81, member B	FAM81B	chr5q15	18	0.619474	0.00467516
209194_at	centrin, EF-hand protein, 2	CETN2	chrXq28	19	0.619179	0.00470055
209146_at	sterol-C4-methyl oxidase-like	SC4MOL	chr4q32-q34	19	0.619083	0.00470883
225799_at	hypothetical protein MGC4677	MGC4677	chr2p11.2	19	0.618582	0.00475224
1560081_at	hypothetical protein LOC90408	LOC90408	chr15q14	19	0.618374	0.00477043
227909_at	hypothetical protein MGC39606	MGC39606	chrXq26.3	10	0.618321	0.00477506
203262_s_at	family with sequence similarity 50, member A	FAM50A	chrXq28	19	0.61809	0.00479526
219133_at	3-oxoacyl-ACP synthase, mitochondrial	OXSM	chr3p24.2	19	0.61785	0.0048163
38398_at	MAP-kinase activating death domain	MADD	chr11p11.2	19	0.617479	0.00484904
202215_s_at	nuclear transcription factor Y, gamma	NFYC	chr1p32|1p32	19	0.617401	0.004856
209140_x_at	major histocompatibility complex, class I, B	HLA-B	chr6p21.3	19	0.617325	0.00486277
210162_s_at	nuclear factor of activated T-cells, cytoplasmic, calcineurin-dependent 1	NFATC1	chr18q23	19	0.616944	0.00489663
206227_at	cartilage intermediate layer protein, nucleotide pyrophosphohydrolase	CILP	chr15q22	13	0.616748	0.00491418
229111_at	Mannan-binding lectin serine peptidase 2	MASP2	chr1p36.3-p36.2	19	0.616741	0.00491476
202501_at	microtubule-associated protein, RP/EB family, member 2	MAPRE2	chr18q12.1	19	0.615782	0.00500124
1568592_at	tripartite motif-containing 69	TRIM69	chr15q21.1	19	0.61532	0.00504324
36030_at	hypothetical protein LOC25900	HOM-TES-103	chr12p13.3	19	0.615079	0.00506535
242390_at	WD repeat and FYVE domain containing 1	WDFY1	chr2q36.1	17	0.614741	0.00509639
205905_s_at	MHC class I polypeptide-related sequence A /// MHC class I polypeptide-related sequence B	MICA /// MICB	chr6p21.3	17	0.614516	0.00511717
218143_s_at	secretory carrier membrane protein 2	SCAMP2	chr15q23-q25	19	0.614084	0.00515728
222651_s_at	trichorhinophalangeal syndrome I	TRPS1	chr8q24.12	19	0.613742	0.0051892
204042_at	WAS protein family, member 3	WASF3	chr13q12	18	0.61364	0.0051988
228722_at	protein arginine methyltransferase 2	PRMT2	chr21q22.3	19	0.613509	0.00521104
208858_s_at	family with sequence similarity 62 (C2 domain containing), member A	FAM62A	chr12q13.2	19	0.613406	0.00522074
200696_s_at	gelsolin (amyloidosis, Finnish type)	GSN	chr9q33	19	0.613389	0.00522234
225606_at	BCL2-like 11 (apoptosis facilitator)	BCL2L11	chr2q13	19	0.613056	0.00525374
226405_s_at	arrestin domain containing 1	ARRDC1	chr9q34.3	19	0.612989	0.00526005
227761_at	myosin VA (heavy chain 12, myoxin)	MYO5A	chr15q21	19	0.612652	0.00529204
225532_at	Cdk5 and Abl enzyme substrate 1	CABLES1	chr18q11.2	19	0.612553	0.00530149
241470_x_at	Transcribed locus	---	---	13	0.612477	0.00530872
210986_s_at	tropomyosin 1 (alpha)	TPM1	chr15q22.1	19	0.61232	0.00532365
222347_at	hypothetical protein LOC644450	LOC644450	chr1q12	13	0.611718	0.00538147
220917_s_at	WD repeat domain 19	WDR19	chr4p14	19	0.611052	0.005446
242366_at	KIAA0701 protein	KIAA0701	chr12q23.1	19	0.610904	0.00546037
212851_at	DCN1, defective in cullin neddylation 1, domain containing 4 (S. cerevisiae)	DCUN1D4	chr4q12	18	0.610902	0.00546057
219520_s_at	WWC family member 3	WWC3	chrXp22.32	19	0.610854	0.00546528
217523_at	CD44 molecule (Indian blood group)	CD44	chr11p13	19	0.610811	0.00546947
225505_s_at	family with sequence similarity 113, member A	FAM113A	chr20p13	19	0.61072	0.00547833
215055_at	UDP-GlcNAc:betaGal beta-1,3-N-acetylglucosaminyltransferase-like 1	B3GNTL1	chr17q25.3	10	0.610392	0.00551053
200742_s_at	tripeptidyl peptidase I	TPP1	chr11p15	19	0.610253	0.0055242
233011_at	Annexin A1	ANXA1	chr9q12-q21.2|9q12-q21.2	19	0.609931	0.00555601
1565602_at	Protocadherin 9	PCDH9	chr13q14.3-q21.1	10	0.609342	0.00561446
230491_at	MRNA; cDNA DKFZp686J01116 (from clone DKFZp686J01116)	---	---	18	0.609222	0.00562647
1560156_at	C-type lectin domain family 2, member D	CLEC2D	chr12p13	19	0.609216	0.00562707
212036_s_at	pinin, desmosome associated protein	PNN	chr14q21.1	19	0.609082	0.00564049
210377_at	acyl-CoA synthetase medium-chain family member 3	ACSM3	chr16p13.11	19	0.608689	0.00567993
212328_at	hypothetical protein	DKFZP686A01247	chr4p13	19	0.608087	0.00574092
220168_at	cancer susceptibility candidate 1	CASC1	chr12p12.1	17	0.607388	0.00581227
208729_x_at	major histocompatibility complex, class I, B	HLA-B	chr6p21.3	19	0.607207	0.00583087
239709_at	Heterogeneous nuclear ribonucleoprotein A1-like	RP11-78J21.1	chr13q14.3	19	0.607185	0.00583318
202084_s_at	SEC14-like 1 (S. cerevisiae)	SEC14L1	chr17q25.1-17q25.2	19	0.607034	0.00584872
233066_at	---	---	---	10	0.606752	0.0058779
225425_s_at	mitochondrial ribosomal protein L41	MRPL41	chr9q34.3	19	0.606751	0.00587796
208018_s_at	hemopoietic cell kinase	HCK	chr20q11-q12	18	0.606325	0.00592225
219355_at	chromosome X open reading frame 57	CXorf57	chrXq22.3	14	0.606235	0.00593167
215694_at	spermatogenesis associated 5-like 1	SPATA5L1	chr15q21.1	16	0.606198	0.00593553
204937_s_at	zinc finger protein 274	ZNF274	chr19qter	18	0.606186	0.0059368
215469_at	Clone IMAGE:26186, mRNA sequence	---	---	14	0.6061	0.00594581
226142_at	GLI pathogenesis-related 1 (glioma)	GLIPR1	chr12q21.2	19	0.606092	0.00594658
212311_at	KIAA0746 protein	KIAA0746	chr4p15.2	19	0.605924	0.0059642
237223_at	---	---	---	10	0.605397	0.00601967
229228_at	cAMP responsive element binding protein 5	CREB5	chr7p15.1	17	0.605333	0.00602639
203817_at	guanylate cyclase 1, soluble, beta 3	GUCY1B3	chr4q31.3-q33	19	0.605232	0.00603715
1556195_a_at	CDNA clone IMAGE:4822368	---	---	16	0.604726	0.00609091
225337_at	abhydrolase domain containing 2	ABHD2	chr15q26.1	17	0.604106	0.00615731
204308_s_at	KIAA0329	KIAA0329	chr14q32.31	19	0.604026	0.0061659
230595_at	hypothetical locus LOC572558	LOC572558	chr9q13	10	0.60398	0.00617093
215306_at	Stonin 1	STON1	chr2p16.3	16	0.603669	0.00620444
209994_s_at	ATP-binding cassette, sub-family B (MDR/TAP), member 1 /// ATP-binding cassette, sub-family B (MDR/TAP), member 4	ABCB1 /// ABCB4	chr7q21.1	19	0.603288	0.00624591
235753_at	homeobox A7	HOXA7	chr7p15-p14	19	0.603235	0.0062516
208791_at	clusterin	CLU	chr8p21-p12	16	0.603173	0.00625836
236921_at	Embigin homolog (mouse)	EMB	chr5q11.1	19	0.602527	0.00632922
220578_at	ADAMTS-like 4	ADAMTSL4	chr1q21.2	14	0.60243	0.00633982
201005_at	CD9 molecule	CD9	chr12p13.3	18	0.602187	0.00636663
201200_at	cellular repressor of E1A-stimulated genes 1	CREG1	chr1q24	19	0.601981	0.00638954
212608_s_at	AF034176 Human mRNA (Tripodis and Ragoussis) Homo sapiens cDNA clone ntcon5 contig	---	---	19	0.601959	0.00639189
230096_at	Transcribed locus	---	---	15	0.601824	0.00640696
1554127_s_at	methionine sulfoxide reductase B3	MSRB3	chr12q14.3	17	0.601589	0.00643308
229923_at	zinc finger, DHHC-type containing 21	ZDHHC21	chr9p22.3	19	0.600921	0.00650799
206295_at	interleukin 18 (interferon-gamma-inducing factor)	IL18	chr11q22.2-q22.3	19	0.600796	0.00652202
201594_s_at	protein phosphatase 4, regulatory subunit 1	PPP4R1	chr18p11.22	19	0.600738	0.00652858
222173_s_at	TBC1 domain family, member 2	TBC1D2	chr9q22.33	14	0.60071	0.00653171
213123_at	UDP-N-acetyl-alpha-D-galactosamine:polypeptide N-acetylgalactosaminyltransferase 10 (GalNAc-T10)	GALNT10	chr5q33.2	19	0.600547	0.00655018
221530_s_at	basic helix-loop-helix domain containing, class B, 3	BHLHB3	chr12p11.23-p12.1	13	0.600045	0.00660716
212114_at	hypothetical LOC552889	LOC552889	chr12q21	19	0.599663	0.00665086
205277_at	PR domain containing 2, with ZNF domain	PRDM2	chr1p36.21	19	0.599372	0.00668431
230805_at	Transcribed locus, strongly similar to NP_001028866.1 regulatory element binding factor 2 [Rattus norvegicus]	---	---	13	0.599264	0.00669664
224685_at	myeloid/lymphoid or mixed-lineage leukemia (trithorax homolog, Drosophila); translocated to, 4	MLLT4	chr6q27	19	0.599049	0.00672151
228539_at	Transcribed locus	---	---	19	0.598907	0.00673799
211911_x_at	major histocompatibility complex, class I, B /// major histocompatibility complex, class I, B	HLA-B	chr6p21.3	19	0.598614	0.00677198
224502_s_at	KIAA1191 /// KIAA1191	KIAA1191	chr5q35.2	19	0.598512	0.00678382
209757_s_at	v-myc myelocytomatosis viral related oncogene, neuroblastoma derived (avian)	MYCN	chr2p24.1	19	0.598362	0.00680129
243547_at	ZXD family zinc finger C	ZXDC	chr3q21.2	18	0.598288	0.00680993
228725_x_at	protein arginine methyltransferase 2	PRMT2	chr21q22.3	18	0.597978	0.0068463
229466_at	hypothetical protein LOC256273	LOC256273	chr11p15.3	19	0.597739	0.00687429
65884_at	mannosidase, alpha, class 1B, member 1	MAN1B1	chr9q34	18	0.597662	0.00688345
46142_at	transmembrane protein 112	TMEM112	chr16p13.3	19	0.597448	0.00690862
209378_s_at	KIAA1128	KIAA1128	chr10q23.1	17	0.597223	0.00693529
212299_at	NIMA (never in mitosis gene a)- related kinase 9	NEK9	chr14q24.3	19	0.597168	0.00694188
239083_at	zinc finger protein 786	ZNF786	chr7q36.1	18	0.596978	0.00696441
213686_at	Vacuolar protein sorting 13 homolog A (S. cerevisiae)	VPS13A	chr9q21	19	0.596851	0.00697954
223187_s_at	ORM1-like 1 (S. cerevisiae)	ORMDL1	chr2q32.3	19	0.596755	0.00699099
233792_at	CDNA FLJ10248 fis, clone HEMBB1000706	---	---	17	0.596467	0.00702543
224703_at	WD repeat domain 22	WDR22	chr14q23-q24.1	18	0.596445	0.00702805
227151_at	SH3 and PX domain containing 3	SH3PX3	chr15q24.2	17	0.596137	0.00706508
235179_at	zinc finger protein 641	ZNF641	chr12q13.11	12	0.595882	0.00709585
223769_x_at	hydroxypyruvate isomerase homolog (E. coli)	HYI	chr1p34.2	19	0.595574	0.00713313
208997_s_at	uncoupling protein 2 (mitochondrial, proton carrier)	UCP2	chr11q13	14	0.595413	0.00715262
244042_x_at	Similar to retinoic acid receptor responder (tazarotene induced) 2	LOC651466	---	19	0.59528	0.00716881
225207_at	pyruvate dehydrogenase kinase, isozyme 4	PDK4	chr7q21.3	17	0.595184	0.00718049
235927_at	thyroid hormone receptor, beta (erythroblastic leukemia viral (v-erb-a) oncogene homolog 2, avian)	THRB	chr3p24.2	19	0.594938	0.00721055
221261_x_at	melanoma antigen family D, 4 /// melanoma antigen family D, 4	MAGED4	---	19	0.594918	0.00721303
224804_s_at	chromosome 15 open reading frame 17	C15orf17	chr15q24.1	19	0.594798	0.0072277
235964_x_at	Chromosome 20 open reading frame 118	C20orf118	chr20q11.23	19	0.594776	0.00723041
1569476_at	Similar to hyperpolarization activated cyclic nucleotide-gated potassium channel 2	LOC728424	chr15q13.2	14	0.594477	0.00726719
202581_at	heat shock 70kDa protein 1B	HSPA1B	chr6p21.3	19	0.594323	0.00728625
201329_s_at	v-ets erythroblastosis virus E26 oncogene homolog 2 (avian)	ETS2	chr21q22.3|21q22.2	19	0.594023	0.00732333
226934_at	CDNA FLJ41019 fis, clone UTERU2019096	---	---	19	0.593786	0.00735268
238995_at	Sulfotransferase family, cytosolic, 1A, phenol-preferring, member 1	SULT1A1	chr16p12.1	19	0.593307	0.00741254
208792_s_at	clusterin	CLU	chr8p21-p12	19	0.593064	0.00744299
227656_at	chromosome 6 open reading frame 70	C6orf70	chr6q27	19	0.592879	0.00746627
244498_x_at	similar to ubiquitin-conjugating enzyme E2Q 2 /// hypothetical LOC388160 /// hypothetical LOC388163 /// hypothetical LOC440296 /// similar to ubiquitin-conjugating enzyme E2Q 2 /// hypothetical protein LOC730145	LOC388153 /// LOC388160 /// LOC388163 /// LOC440296 /// LOC440302 /// LOC730145	chr15q25.2	19	0.592854	0.00746943
222572_at	protein phosphatase 2C, magnesium-dependent, catalytic subunit	PPM2C	chr8q22.1	18	0.592816	0.0074742
235529_x_at	Chromosome 20 open reading frame 118	C20orf118	chr20q11.23	19	0.592816	0.00747421
227325_at	hypothetical protein LOC255783	LOC255783	chr19q13.32	19	0.59251	0.00751277
213444_at	hypothetical protein LOC643641	LOC643641	chr7q36.1	13	0.59221	0.00755082
202942_at	electron-transfer-flavoprotein, beta polypeptide	ETFB	chr19q13.3	19	0.592056	0.00757046
227752_at	serine palmitoyltransferase, long chain base subunit 3	SPTLC3	chr20p12.1	12	0.592002	0.00757737
230150_at	B-cell receptor-associated protein 29	BCAP29	chr7q22-q31	18	0.591604	0.00762815
234081_at	SET binding protein 1	SETBP1	chr18q21.1	18	0.591585	0.00763062
242901_at	SET binding protein 1	SETBP1	chr18q21.1	19	0.591523	0.00763858
226412_at	chromosome 6 open reading frame 111	C6orf111	chr6q16.3	19	0.591371	0.00765808
1556923_at	Acyl-Coenzyme A oxidase 1, palmitoyl	ACOX1	chr17q24-q25|17q25.1	11	0.591228	0.00767652
243941_at	Transcribed locus	---	---	18	0.591097	0.00769332
222279_at	hypothetical protein FLJ35429	RP3-377H14.5	chr6p22.1	19	0.59106	0.00769811
208998_at	uncoupling protein 2 (mitochondrial, proton carrier)	UCP2	chr11q13	19	0.5908	0.00773181
212985_at	Full-length cDNA clone CS0DC015YK09 of Neuroblastoma Cot 25-normalized of Homo sapiens (human)	---	---	10	0.590618	0.00775531
225325_at	FLJ20160 protein	FLJ20160	chr2q32.2	19	0.590579	0.00776039
223075_s_at	chromosome 9 open reading frame 58	C9orf58	chr9q34.13-q34.3	19	0.590238	0.00780491
212923_s_at	chromosome 6 open reading frame 145	C6orf145	chr6p25.2	19	0.58973	0.00787144
237112_at	Family with sequence similarity 102, member B	FAM102B	chr1p13.3	19	0.58946	0.00790701
209869_at	adrenergic, alpha-2A-, receptor /// adrenergic, alpha-2A-, receptor	ADRA2A	chr10q24-q26	17	0.589441	0.00790949
224517_at	hypothetical protein MGC13098 /// hypothetical protein MGC13098	MGC13098	chr7p13	15	0.58907	0.0079585
210033_s_at	sperm associated antigen 6	SPAG6	chr10p12.2	12	0.589037	0.0079629
228195_at	hypothetical protein MGC13057	MGC13057	chr2q32.2	19	0.588794	0.0079952
1557542_at	CDNA FLJ37494 fis, clone BRAWH2015385	---	---	11	0.588657	0.0080134
239847_at	CDNA clone IMAGE:6186815	---	---	10	0.588596	0.00802153
225466_at	FLJ36874 protein	FLJ36874	chr11q12.1	18	0.58837	0.00805179
235799_at	NSL1, MIND kinetochore complex component, homolog (S. cerevisiae)	NSL1	chr1q41	19	0.588132	0.00808374
218243_at	RUN and FYVE domain containing 1	RUFY1	chr5q35.3	19	0.588059	0.00809355
201908_at	dishevelled, dsh homolog 3 (Drosophila)	DVL3	chr3q27	19	0.587626	0.00815193
201990_s_at	cAMP responsive element binding protein-like 2	CREBL2	chr12p13	19	0.587597	0.00815584
226425_at	restin-like 2	RSNL2	chr2p23.2	19	0.58758	0.00815819
242133_s_at	Similar to lymphocyte-specific protein 1	LOC654342	chr2p11.1	19	0.587543	0.0081632
219639_x_at	poly (ADP-ribose) polymerase family, member 6	PARP6	chr15q23	19	0.587496	0.00816946
204928_s_at	solute carrier family 10 (sodium/bile acid cotransporter family), member 3	SLC10A3	chrXq28	18	0.587234	0.00820505
1554105_at	family with sequence similarity 11, member A	FAM11A	chrXq28	19	0.587198	0.00820997
221934_s_at	DALR anticodon binding domain containing 3	DALRD3	chr3p21.31	19	0.586883	0.00825291
227853_at	Transcribed locus, moderately similar to NP_689672.2 protein LOC146556 [Homo sapiens]	---	---	15	0.586872	0.00825442
210401_at	purinergic receptor P2X, ligand-gated ion channel, 1	P2RX1	chr17p13.3	19	0.586862	0.00825573
209174_s_at	glutamine-rich 1	QRICH1	chr3p21.31	19	0.586804	0.0082637
239272_at	matrix metallopeptidase 28	MMP28	chr17q11-q21.1	19	0.586441	0.00831346
218208_at	PQ loop repeat containing 1	PQLC1	chr18q23	19	0.586366	0.00832376
213300_at	hypothetical protein LOC23130	KIAA0404	chr11q13.1	18	0.586356	0.00832519
236887_at	KIN, antigenic determinant of recA protein homolog (mouse)	KIN	chr10p15-p14	19	0.586321	0.00832998
210252_s_at	MAP-kinase activating death domain	MADD	chr11p11.2	19	0.58631	0.0083314
210664_s_at	tissue factor pathway inhibitor (lipoprotein-associated coagulation inhibitor)	TFPI	chr2q32	19	0.585828	0.00839797
235956_at	KIAA1377	KIAA1377	chr11q22.1	19	0.585694	0.00841663
224451_x_at	Rho GTPase activating protein 9 /// Rho GTPase activating protein 9	ARHGAP9	chr12q14	19	0.585658	0.00842155
238951_at	Peroxiredoxin 6	PRDX6	chr1q25.1	14	0.584797	0.00854182
227098_at	dual specificity phosphatase 18	DUSP18	chr22q12.2	19	0.584741	0.00854974
218928_s_at	solute carrier family 37 (glycerol-3-phosphate transporter), member 1	SLC37A1	chr21q22.3	15	0.58471	0.00855405
1557812_a_at	Colon cancer clone PM102	---	---	11	0.58456	0.00857514
213394_at	mitogen activated protein kinase binding protein 1 /// kelch-like 3 (Drosophila)	MAPKBP1 /// KLHL3	chr15q15.1 /// chr5q31	13	0.584515	0.00858147
226577_at	CDNA FLJ36867 fis, clone ASTRO2016491	---	---	18	0.584475	0.00858711
218838_s_at	tetratricopeptide repeat domain 31	TTC31	chr2p13.1	19	0.584377	0.00860098
215148_s_at	amyloid beta (A4) precursor protein-binding, family A, member 3 (X11-like 2)	APBA3	chr19p13.3	19	0.584338	0.00860644
241965_at	Transcribed locus	---	---	19	0.584315	0.00860981
200747_s_at	nuclear mitotic apparatus protein 1	NUMA1	chr11q13	19	0.584314	0.00860983
236106_at	Chromosome 17 open reading frame 67	C17orf67	chr17q22	19	0.584128	0.00863624
227192_at	proline-rich transmembrane protein 2	PRRT2	chr16p11.2	12	0.584086	0.00864215
201920_at	solute carrier family 20 (phosphate transporter), member 1	SLC20A1	chr2q11-q14	19	0.583878	0.00867178
225776_at	CDNA FLJ39093 fis, clone NT2RP7020112	---	---	19	0.583695	0.00869782
202808_at	integrator complex subunit 3	INTS3	chr1q21.3	19	0.583612	0.00870964
237591_at	FLJ42957 protein	FLJ42957	chr12q24.22	19	0.583547	0.00871884
237702_at	Developmentally regulated RNA-binding protein 1	DRB1	chr2q31.2	15	0.583458	0.0087316
227745_at	CDNA FLJ90571 fis, clone OVARC1001725, highly similar to Homo sapiens patched related protein TRC8 (TRC8) gene	---	---	17	0.583443	0.00873377
57715_at	family with sequence similarity 26, member B	FAM26B	chr10pter-q26.12	19	0.583428	0.00873588
229814_at	Transcribed locus	---	---	17	0.583423	0.00873666
203610_s_at	tripartite motif-containing 38	TRIM38	chr6p21.3	17	0.583273	0.00875803
237460_x_at	hypothetical protein LOC283551	LOC283551	chr14q22.1	12	0.583229	0.00876433
231437_at	Solute carrier family 35, member D2	SLC35D2	chr9q22.32	19	0.583178	0.00877174
228618_at	platelet endothelial aggregation receptor 1	PEAR1	chr1q23.1	18	0.583049	0.00879016
226895_at	Nuclear factor I/C (CCAAT-binding transcription factor)	NFIC	chr19p13.3	19	0.582831	0.00882159
209150_s_at	transmembrane 9 superfamily member 1	TM9SF1	chr14q11.2	19	0.582772	0.00883018
240156_at	Regulatory factor X, 2 (influences HLA class II expression)	RFX2	chr19p13.3-p13.2	17	0.582051	0.00893471
208632_at	ring finger protein 10 /// ring finger protein 10	RNF10	chr12q24.31	19	0.582025	0.00893848
225985_at	protein kinase, AMP-activated, alpha 1 catalytic subunit	PRKAA1	chr5p12	19	0.581297	0.00904509
220605_s_at	sirtuin (silent mating type information regulation 2 homolog) 2 (S. cerevisiae)	SIRT2	chr19q13	18	0.581212	0.00905752
203298_s_at	jumonji, AT rich interactive domain 2	JARID2	chr6p24-p23	19	0.581177	0.00906273
202378_s_at	leptin receptor overlapping transcript	LEPROT	chr1p31.3	19	0.581152	0.00906642
1552735_at	protocadherin gamma subfamily A, 4	PCDHGA4	chr5q31	17	0.580791	0.00911972
205379_at	carbonyl reductase 3	CBR3	chr21q22.2	15	0.580771	0.00912274
204485_s_at	target of myb1-like 1 (chicken)	TOM1L1	chr17q23.2	19	0.580646	0.00914122
201328_at	v-ets erythroblastosis virus E26 oncogene homolog 2 (avian)	ETS2	chr21q22.3|21q22.2	19	0.580467	0.00916783
227581_at	DKFZP434B0335 protein	DKFZP434B0335	chr7q21.3	18	0.580144	0.00921597
226252_at	CDNA FLJ34585 fis, clone KIDNE2008758	---	---	19	0.579975	0.00924117
204158_s_at	T-cell, immune regulator 1, ATPase, H+ transporting, lysosomal V0 subunit A3	TCIRG1	chr11q13.2	18	0.579912	0.00925072
225671_at	hypothetical protein LOC124976	LOC124976	chr17p13.2	14	0.579738	0.0092767
200811_at	cold inducible RNA binding protein	CIRBP	chr19p13.3	19	0.579623	0.00929402
236122_at	Similar to RIKEN cDNA 8030451K01	RP11-50D16.3	chr13q13.3	19	0.579586	0.00929958
1554182_at	tripartite motif-containing 73 /// tripartite motif-containing 74	TRIM73 /// TRIM74	chr7q11.23	19	0.579533	0.00930763
227995_at	MRNA; cDNA DKFZp564O0862 (from clone DKFZp564O0862)	---	---	17	0.579069	0.00937764
1556043_a_at	Titin	TTN	chr2q31	19	0.57881	0.0094169
1565868_at	CD44 molecule (Indian blood group)	CD44	chr11p13	18	0.578505	0.00946342
209375_at	xeroderma pigmentosum, complementation group C	XPC	chr3p25	19	0.578406	0.0094786
225095_at	Serine palmitoyltransferase, long chain base subunit 2	SPTLC2	chr14q24.3-q31	19	0.578373	0.00948351
227599_at	chromosome 3 open reading frame 59	C3orf59	chr3q29	11	0.578231	0.00950525
225567_at	MRNA; cDNA DKFZp762E1314 (from clone DKFZp762E1314)	---	---	19	0.577747	0.00957962
212689_s_at	jumonji domain containing 1A	JMJD1A	chr2p11.2	19	0.577672	0.00959124
202365_at	hypothetical protein MGC5139	MGC5139	chr12q24.31	19	0.577225	0.00966034
212533_at	WEE1 homolog (S. pombe)	WEE1	chr11p15.3-p15.1	19	0.577217	0.00966164
235008_at	Ankyrin repeat domain 10	ANKRD10	chr13q34	19	0.5771	0.00967985
208407_s_at	catenin (cadherin-associated protein), delta 1	CTNND1	chr11q11	19	0.576729	0.00973761
207643_s_at	tumor necrosis factor receptor superfamily, member 1A	TNFRSF1A	chr12p13.2	19	0.576621	0.00975454
1564658_at	FLJ39237 protein	FLJ39237	chr7q22.1	15	0.576583	0.00976046
209312_x_at	major histocompatibility complex, class II, DR beta 1 /// major histocompatibility complex, class II, DR beta 1 /// hypothetical protein LOC730415 /// hypothetical protein LOC730415	HLA-DRB1 /// LOC730415	chr6p21.3	19	0.576517	0.00977082
218686_s_at	rhomboid 5 homolog 1 (Drosophila)	RHBDF1	chr16p13.3	11	0.576502	0.00977313
1557117_at	CDNA clone IMAGE:4812643	---	---	18	0.576209	0.00981917
218941_at	F-box and WD-40 domain protein 2	FBXW2	chr9q34	19	0.576053	0.00984359
208944_at	transforming growth factor, beta receptor II (70/80kDa)	TGFBR2	chr3p22	19	0.57605	0.00984405
239082_at	CDNA clone IMAGE:5311370	---	---	19	0.575723	0.00989567
214923_at	ATPase, H+ transporting, lysosomal 34kDa, V1 subunit D	ATP6V1D	chr14q23-q24.2	15	0.575595	0.00991595
225940_at	eukaryotic translation initiation factor 4E family member 3	EIF4E3	chr3p14	19	0.575575	0.00991919
207153_s_at	glomulin, FKBP associated protein	GLMN	chr1p22.1	18	-0.575225	0.00997475
1559049_a_at	Hypothetical protein LOC728498 /// BAH domain and coiled-coil containing 1 /// Similar to golgi autoantigen, golgin subfamily a, 8E /// Transcribed locus, strongly similar to XP_940396.1 similar to golgi autoantigen, golgin family member isoform 3 [Homo sapiens]	LOC728498 /// BAHCC1 /// LOC643699	chr15q13.2 /// chr17q25.3	18	-0.575317	0.00996008
200989_at	hypoxia-inducible factor 1, alpha subunit (basic helix-loop-helix transcription factor)	HIF1A	chr14q21-q24	19	-0.575638	0.00990915
228190_at	Ctr9, Paf1/RNA polymerase II complex component, homolog (S. cerevisiae)	CTR9	chr11p15.3	19	-0.575662	0.0099054
235798_at	---	---	---	19	-0.575867	0.00987299
212362_at	ATPase, Ca++ transporting, cardiac muscle, slow twitch 2	ATP2A2	chr12q23-q24.1	17	-0.576263	0.0098106
226341_at	CDNA clone IMAGE:4820809	---	---	19	-0.576281	0.00980773
228597_at	chromosome 21 open reading frame 45	C21orf45	chr21q22.11	19	-0.576366	0.00979446
239133_at	CTD (carboxy-terminal domain, RNA polymerase II, polypeptide A) small phosphatase like 2	CTDSPL2	chr15q15.3	19	-0.576496	0.0097741
225039_at	ribulose-5-phosphate-3-epimerase	RPE	chr2q32-q33.3	19	-0.576546	0.00976627
212281_s_at	transmembrane protein 97	TMEM97	chr17q11.2	19	-0.576877	0.00971448
239602_at	Bromodomain and WD repeat domain containing 1	BRWD1	chr21q22.2	10	-0.576896	0.0097116
210951_x_at	RAB27A, member RAS oncogene family	RAB27A	chr15q15-q21.1	19	-0.576898	0.00971128
230078_at	Rap guanine nucleotide exchange factor (GEF) 6	RAPGEF6	chr5q31.1	19	-0.576912	0.00970906
205061_s_at	exosome component 9	EXOSC9	chr4q27	19	-0.576935	0.00970548
241577_at	AF4/FMR2 family, member 3	AFF3	chr2q11.2-q12	16	-0.577167	0.00966945
221517_s_at	cofactor required for Sp1 transcriptional activation, subunit 6, 77kDa	CRSP6	chr11q14	18	-0.577209	0.00966285
208985_s_at	eukaryotic translation initiation factor 3, subunit 1 alpha, 35kDa	EIF3S1	chr15q15.3	19	-0.577908	0.00955491
205345_at	BRCA1 associated RING domain 1	BARD1	chr2q34-q35	19	-0.577915	0.00955377
200056_s_at	nuclear DNA-binding protein /// nuclear DNA-binding protein	C1D	chr2p13-p12	19	-0.577917	0.00955354
226797_at	Non-metastatic cells 1, protein (NM23A) expressed in	NME1	chr17q21.3	19	-0.577958	0.00954722
222672_at	LYR motif containing 4	LYRM4	chr6p25.1	16	-0.578417	0.00947679
1569139_s_at	family with sequence similarity 53, member A	FAM53A	chr4p16.3	18	-0.578552	0.00945621
204185_x_at	peptidylprolyl isomerase D (cyclophilin D)	PPID	chr4q31.3	19	-0.578623	0.00944538
205382_s_at	complement factor D (adipsin)	CFD	chr19p13.3	14	-0.578633	0.00944389
202643_s_at	tumor necrosis factor, alpha-induced protein 3	TNFAIP3	chr6q23	17	-0.578869	0.00940799
209549_s_at	deoxyguanosine kinase	DGUOK	chr2p13	19	-0.578883	0.00940588
219575_s_at	peptide deformylase (mitochondrial) /// component of oligomeric golgi complex 8	PDF /// COG8	chr16q22.1	19	-0.579227	0.00935369
224579_at	solute carrier family 38, member 1	SLC38A1	chr12q13.11	19	-0.579596	0.00929811
203743_s_at	thymine-DNA glycosylase	TDG	chr12q24.1	19	-0.579709	0.00928111
202126_at	PRP4 pre-mRNA processing factor 4 homolog B (yeast)	PRPF4B	chr6p25.2	19	-0.580092	0.00922371
231929_at	IKAROS family zinc finger 2 (Helios)	IKZF2	chr2q34	19	-0.580225	0.00920382
1560922_s_at	zinc finger protein 169	ZNF169	chr9q22.32	18	-0.580657	0.00913953
201528_at	replication protein A1, 70kDa	RPA1	chr17p13.3	19	-0.580675	0.00913693
236250_at	ST6 (alpha-N-acetyl-neuraminyl-2,3-beta-galactosyl-1,3)-N-acetylgalactosaminide alpha-2,6-sialyltransferase 2	ST6GALNAC2	chr17q25.1	12	-0.5807	0.0091332
205698_s_at	mitogen-activated protein kinase kinase 6	MAP2K6	chr17q24.3	18	-0.580781	0.00912114
223059_s_at	family with sequence similarity 107, member B	FAM107B	chr10p13	19	-0.580806	0.00911751
222113_s_at	epidermal growth factor receptor pathway substrate 15-like 1	EPS15L1	chr19p13.11	19	-0.580881	0.00910643
227737_at	Signal recognition particle receptor, B subunit	SRPRB	chr3q22.1	19	-0.580943	0.00909719
226616_s_at	NADH dehydrogenase (ubiquinone) flavoprotein 3, 10kDa	NDUFV3	chr21q22.3	10	-0.580974	0.00909266
229058_at	ankyrin repeat domain 16	ANKRD16	chr10p15.1	18	-0.580991	0.00909016
201558_at	RAE1 RNA export 1 homolog (S. pombe)	RAE1	chr20q13.31	19	-0.581081	0.00907689
225059_at	angiotensin II receptor-associated protein	AGTRAP	chr1p36.22	14	-0.581218	0.00905663
234344_at	RAP2C, member of RAS oncogene family	RAP2C	chrXq25	18	-0.581284	0.009047
201088_at	karyopherin alpha 2 (RAG cohort 1, importin alpha 1) /// similar to Importin alpha-2 subunit (Karyopherin alpha-2 subunit) (SRP1-alpha) (RAG cohort protein 1)	KPNA2 /// LOC728860	chr17q23.1-q23.3	19	-0.58136	0.0090357
225330_at	insulin-like growth factor 1 receptor	IGF1R	chr15q26.3	19	-0.58138	0.00903276
1557357_at	hypothetical gene supported by AK128398	LOC440944	chr3p25.3	12	-0.581561	0.00900631
219155_at	phosphatidylinositol transfer protein, cytoplasmic 1	PITPNC1	chr17q24.2	19	-0.581668	0.00899066
214157_at	GNAS complex locus	GNAS	chr20q13.3	19	-0.581955	0.00894862
202988_s_at	regulator of G-protein signalling 1	RGS1	chr1q31	16	-0.582123	0.00892421
217758_s_at	transmembrane 9 superfamily member 3	TM9SF3	chr10q24.1	19	-0.582319	0.00889564
227692_at	guanine nucleotide binding protein (G protein), alpha inhibiting activity polypeptide 1	GNAI1	chr7q21	19	-0.582779	0.00882907
215071_s_at	histone cluster 1, H2ac	HIST1H2AC	chr6p21.3	19	-0.58284	0.00882034
218830_at	ribosomal protein L26-like 1	RPL26L1	chr5q35.2	19	-0.583171	0.00877269
222493_s_at	zinc finger, AN1-type domain 3	ZFAND3	chr6pter-p22.3	16	-0.583215	0.00876639
233252_s_at	spermatid perinuclear RNA binding protein	STRBP	chr9q33.3	19	-0.583631	0.00870684
204484_at	phosphoinositide-3-kinase, class 2, beta polypeptide	PIK3C2B	chr1q32	17	-0.583869	0.00867305
224957_at	putative NFkB activating protein	LOC497661	chr18q21.1	19	-0.58388	0.00867145
219696_at	hypothetical protein FLJ20054	FLJ20054	chr1q31.3	19	-0.583886	0.0086705
200700_s_at	KDEL (Lys-Asp-Glu-Leu) endoplasmic reticulum protein retention receptor 2	KDELR2	chr7p22.1	19	-0.583979	0.00865732
226909_at	KIAA1729 protein	KIAA1729	chr4p16.1	19	-0.58421	0.00862462
232101_s_at	phosphatidylinositol glycan anchor biosynthesis, class N	PIGN	chr18q21.33	15	-0.584419	0.00859506
218358_at	Cyclin K	CCNK	chr14q32	19	-0.584446	0.0085913
223463_at	RAB23, member RAS oncogene family	RAB23	chr6p11	17	-0.584659	0.00856128
216652_s_at	down-regulator of transcription 1, TBP-binding (negative cofactor 2)	DR1	chr1p22.1	19	-0.584827	0.00853759
235068_at	zinc finger, DHHC-type containing 21	ZDHHC21	chr9p22.3	19	-0.584904	0.00852684
229677_at	solute carrier family 39 (zinc transporter), member 3	SLC39A3	chr19p13.3	17	-0.584953	0.00851995
235557_at	hypothetical protein LOC150763	LOC150763	chr2q11.2	15	-0.585	0.00851338
203983_at	translin-associated factor X	TSNAX	chr1q42.1	19	-0.585036	0.00850835
244054_at	SKI-like oncogene	SKIL	chr3q26	16	-0.585187	0.00848725
208801_at	signal recognition particle 72kDa	SRP72	chr4q11	19	-0.585407	0.00845646
228238_at	growth arrest-specific 5	GAS5	chr1q25.1	19	-0.585492	0.00844467
202345_s_at	fatty acid binding protein 5 (psoriasis-associated) /// similar to Fatty acid-binding protein, epidermal (E-FABP) (Psoriasis-associated fatty acid-binding protein homolog) (PA-FABP) /// similar to Fatty acid-binding protein, epidermal (E-FABP) (Psoriasis-associated fatty acid-binding protein homolog) (PA-FABP) /// similar to Fatty acid-binding protein, epidermal (E-FABP) (Psoriasis-associated fat…	FABP5 /// LOC728641 /// LOC729163 /// LOC731043 /// LOC732031	chr8q21.13 /// chr11q12.1 /// chr13q14.3	19	-0.585717	0.00841344
219497_s_at	B-cell CLL/lymphoma 11A (zinc finger protein)	BCL11A	chr2p16.1	19	-0.58601	0.0083729
1567101_at	Dachshund homolog 1 (Drosophila)	DACH1	chr13q22	19	-0.58619	0.00834794
226452_at	pyruvate dehydrogenase kinase, isozyme 1	PDK1	chr2q31.1	19	-0.586317	0.00833047
203465_at	mitochondrial ribosomal protein L19	MRPL19	chr2q11.1-q11.2	19	-0.586613	0.00828987
226896_at	coiled-coil-helix-coiled-coil-helix domain containing 1	CHCHD1	chr10q22.2	19	-0.586811	0.0082628
228149_at	hypothetical protein FLJ31818	FLJ31818	chr7q31.1	19	-0.586906	0.00824969
1569527_at	Staufen, RNA binding protein, homolog 1 (Drosophila)	STAU1	chr20q13.1	18	-0.587015	0.00823494
223335_at	transmembrane protein 69	TMEM69	chr1p34.1	19	-0.587052	0.0082298
206147_x_at	sex comb on midleg-like 2 (Drosophila)	SCML2	chrXp22	18	-0.587178	0.00821263
230787_at	---	---	---	19	-0.587289	0.00819753
215030_at	G-rich RNA sequence binding factor 1	GRSF1	chr4q13	18	-0.587318	0.00819359
204057_at	interferon regulatory factor 8 /// interferon regulatory factor 8	IRF8	chr16q24.1	19	-0.58759	0.00815679
221617_at	TAF9B RNA polymerase II, TATA box binding protein (TBP)-associated factor, 31kDa	TAF9B	chrXq13.1-q21.1	18	-0.588311	0.00805975
1554085_at	DEAD (Asp-Glu-Ala-Asp) box polypeptide 51	DDX51	chr12q24.33	18	-0.588326	0.00805764
223292_s_at	mitochondrial ribosomal protein S15	MRPS15	chr1p35-p34.1	19	-0.588852	0.00798752
211828_s_at	TRAF2 and NCK interacting kinase	TNIK	chr3q26.2-q26.31	12	-0.588858	0.00798672
216834_at	regulator of G-protein signalling 1	RGS1	chr1q31	18	-0.58892	0.00797845
203664_s_at	polymerase (RNA) II (DNA directed) polypeptide D	POLR2D	chr2q21	19	-0.58906	0.00795981
218009_s_at	protein regulator of cytokinesis 1	PRC1	chr15q26.1	18	-0.589187	0.00794301
205659_at	histone deacetylase 9	HDAC9	chr7p21.1	19	-0.589386	0.0079167
210211_s_at	heat shock protein 90kDa alpha (cytosolic), class A member 1	HSP90AA1	chr14q32.33	19	-0.589506	0.00790088
212465_at	SET domain containing 3	SETD3	chr14q32.2	19	-0.589506	0.00790083
218761_at	ring finger protein 111	RNF111	chr15q21	19	-0.5896	0.00788843
222623_s_at	zinc finger protein 639	ZNF639	chr3q26.32	19	-0.589611	0.00788705
205895_s_at	nucleolar and coiled-body phosphoprotein 1	NOLC1	chr10q24.32	13	-0.589655	0.00788131
201647_s_at	scavenger receptor class B, member 2	SCARB2	chr4q21.1	19	-0.58974	0.00787006
228852_at	endosulfine alpha	ENSA	chr1q21.2	16	-0.589894	0.0078498
223679_at	catenin (cadherin-associated protein), beta 1, 88kDa	CTNNB1	chr3p21	19	-0.589991	0.00783712
215611_at	transcription factor 12 (HTF4, helix-loop-helix transcription factors 4)	TCF12	chr15q21	19	-0.590162	0.00781477
206937_at	spectrin, alpha, erythrocytic 1 (elliptocytosis 2)	SPTA1	chr1q21	19	-0.590253	0.00780289
213772_s_at	golgi associated, gamma adaptin ear containing, ARF binding protein 2	GGA2	chr16p12	13	-0.590499	0.0077709
243366_s_at	Transcribed locus	---	---	19	-0.590997	0.00770622
224610_at	small nucleolar RNA host gene (non-protein coding) 1	SNHG1	---	19	-0.591456	0.00764713
225485_at	testis specific, 14	TSGA14	chr7q32	19	-0.59149	0.00764277
228332_s_at	chromosome 11 open reading frame 31	C11orf31	chr11q12.1	19	-0.591504	0.00764095
225448_at	N-ethylmaleimide-sensitive factor attachment protein, gamma	NAPG	chr18p11.22	19	-0.591977	0.00758049
209302_at	polymerase (RNA) II (DNA directed) polypeptide H	POLR2H	chr3q28	19	-0.592022	0.00757473
212449_s_at	lysophospholipase I	LYPLA1	chr8q11.23	19	-0.59206	0.00756989
1552398_a_at	C-type lectin domain family 12, member A	CLEC12A	chr12p13.2	19	-0.592115	0.00756291
1553220_at	amyotrophic lateral sclerosis 2 (juvenile) chromosome region, candidate 13	ALS2CR13	chr2q33.1	17	-0.592179	0.00755477
1553183_at	uromodulin-like 1	UMODL1	chr21q22.3	17	-0.592356	0.00753229
213180_s_at	golgi SNAP receptor complex member 2	GOSR2	chr17q21	17	-0.592542	0.00750873
223267_at	RNA (guanine-9-) methyltransferase domain containing 1	RG9MTD1	chr3q12.3	19	-0.592575	0.00750455
227363_s_at	COX4 neighbor	COX4NB	chr16q24	19	-0.592621	0.00749872
203663_s_at	cytochrome c oxidase subunit Va	COX5A	chr15q25	19	-0.592706	0.00748804
201568_at	ubiquinol-cytochrome c reductase, complex III subunit VII, 9.5kDa	UQCRQ	chr5q31.1	19	-0.592863	0.00746823
213513_x_at	actin related protein 2/3 complex, subunit 2, 34kDa	ARPC2	chr2q36.1	19	-0.592966	0.00745529
236198_at	Transcribed locus	---	---	19	-0.593087	0.00744004
218712_at	chromosome 1 open reading frame 109	C1orf109	chr1p34.3	19	-0.593692	0.00736443
215006_at	Enhancer of zeste homolog 2 (Drosophila)	EZH2	chr7q35-q36	19	-0.593746	0.00735775
206115_at	early growth response 3	EGR3	chr8p23-p21	19	-0.593775	0.0073541
1564520_s_at	protein arginine methyltransferase 5	PRMT5	chr14q11.2-q21	19	-0.593881	0.00734086
221059_s_at	coactosin-like 1 (Dictyostelium)	COTL1	chr16q24.1	19	-0.594016	0.00732423
222036_s_at	Solute carrier family 12 (potassium/chloride transporters), member 4	SLC12A4	chr16q22.1	19	-0.594227	0.0072981
218003_s_at	FK506 binding protein 3, 25kDa	FKBP3	chr14q21.3	19	-0.594244	0.007296
203603_s_at	zinc finger homeobox 1b	ZFHX1B	chr2q22	19	-0.594296	0.00728955
201077_s_at	NHP2 non-histone chromosome protein 2-like 1 (S. cerevisiae)	NHP2L1	chr22q13.2-q13.31	19	-0.59432	0.00728662
244764_at	Homo sapiens, clone IMAGE:5180231, mRNA	---	---	19	-0.594489	0.00726568
226631_at	similar to CG9643-PA	LOC399818	chr10q26.13	19	-0.594808	0.00722658
201477_s_at	ribonucleotide reductase M1 polypeptide	RRM1	chr11p15.5	19	-0.59488	0.00721768
227718_at	purine-rich element binding protein B	PURB	chr7p13	17	-0.594902	0.00721497
208762_at	SMT3 suppressor of mif two 3 homolog 1 (S. cerevisiae)	SUMO1	chr2q33	19	-0.595021	0.0072004
201501_s_at	G-rich RNA sequence binding factor 1	GRSF1	chr4q13	19	-0.595034	0.00719885
1554240_a_at	integrin, alpha L (antigen CD11A (p180), lymphocyte function-associated antigen 1; alpha polypeptide)	ITGAL	chr16p11.2	18	-0.595434	0.00715009
219076_s_at	peroxisomal membrane protein 2, 22kDa	PXMP2	chr12q24.33	18	-0.595445	0.00714877
201726_at	ELAV (embryonic lethal, abnormal vision, Drosophila)-like 1 (Hu antigen R)	ELAVL1	chr19p13.2	19	-0.595587	0.00713148
204612_at	protein kinase (cAMP-dependent, catalytic) inhibitor alpha	PKIA	chr8q21.12	19	-0.595721	0.00711532
202672_s_at	activating transcription factor 3	ATF3	chr1q32.3	19	-0.595725	0.00711478
230051_at	chromosome 10 open reading frame 47	C10orf47	chr10p14	19	-0.595907	0.00709281
227856_at	chromosome 4 open reading frame 32	C4orf32	chr4q25	19	-0.595913	0.00709211
213302_at	phosphoribosylformylglycinamidine synthase (FGAR amidotransferase)	PFAS	chr17p13.1	19	-0.596138	0.00706498
202016_at	mesoderm specific transcript homolog (mouse)	MEST	chr7q32	19	-0.596166	0.0070616
225589_at	SH3 domain containing ring finger 1	SH3RF1	chr4q32.3-q33	19	-0.596191	0.00705858
208116_s_at	mannosidase, alpha, class 1A, member 1	MAN1A1	chr6q22	18	-0.596456	0.00702676
209551_at	Yip1 domain family, member 4	YIPF4	chr2p22.3	19	-0.596511	0.00702014
201443_s_at	ATPase, H+ transporting, lysosomal accessory protein 2	ATP6AP2	chrXp11.4	19	-0.596975	0.00696472
200873_s_at	chaperonin containing TCP1, subunit 8 (theta)	CCT8	chr21q22.11	19	-0.59713	0.00694633
1563051_at	oxysterol binding protein	OSBP	chr11q12-q13	19	-0.597213	0.00693653
226355_at	WD repeat domain 51A	WDR51A	chr3p21.1	11	-0.597353	0.00691988
219459_at	polymerase (RNA) III (DNA directed) polypeptide B	POLR3B	chr12q23.3	19	-0.597405	0.00691373
215772_x_at	succinate-CoA ligase, GDP-forming, beta subunit	SUCLG2	chr3p14.1	17	-0.597408	0.0069134
227530_at	A kinase (PRKA) anchor protein (gravin) 12	AKAP12	chr6q24-q25	10	-0.597512	0.00690108
226233_at	beta-1,3-N-acetylgalactosaminyltransferase 2	B3GALNT2	chr1q42.3	19	-0.597523	0.00689982
231863_at	inhibitor of growth family, member 3	ING3	chr7q31	19	-0.597758	0.00687209
203554_x_at	pituitary tumor-transforming 1	PTTG1	chr5q35.1	18	-0.598437	0.00679253
203347_s_at	metal response element binding transcription factor 2	MTF2	chr1p22.1	19	-0.598602	0.00677334
218566_s_at	cysteine and histidine-rich domain (CHORD)-containing 1	CHORDC1	chr11q14.3	19	-0.598729	0.00675854
218718_at	platelet derived growth factor C	PDGFC	chr4q32	19	-0.598778	0.00675293
222497_x_at	NMD3 homolog (S. cerevisiae)	NMD3	chr3q26.1	19	-0.599023	0.00672447
225716_at	Full-length cDNA clone CS0DK008YI09 of HeLa cells Cot 25-normalized of Homo sapiens (human)	---	---	19	-0.599027	0.00672401
203893_at	TAF9 RNA polymerase II, TATA box binding protein (TBP)-associated factor, 32kDa	TAF9	chr5q11.2-q13.1	19	-0.5991	0.00671562
223486_at	GTP-binding protein 8 (putative)	GTPBP8	chr3q13.2	19	-0.599774	0.00663808
217979_at	Tetraspanin 13	TSPAN13	chr7p21.1	19	-0.599804	0.00663466
231500_s_at	BolA homolog 2 (E. coli)	BOLA2	chr16p11.2	18	-0.599925	0.00662084
208986_at	transcription factor 12 (HTF4, helix-loop-helix transcription factors 4)	TCF12	chr15q21	19	-0.60002	0.00661003
205692_s_at	CD38 molecule	CD38	chr4p15	19	-0.600174	0.00659249
213019_at	RAN binding protein 6	RANBP6	chr9p24.1	19	-0.600301	0.00657802
218071_s_at	makorin, ring finger protein, 2	MKRN2	chr3p25	19	-0.600393	0.00656758
213256_at	membrane-associated ring finger (C3HC4) 3	2008-03-03	chr5q23.2	14	-0.600752	0.00652701
214452_at	branched chain aminotransferase 1, cytosolic	BCAT1	chr12pter-q12	18	-0.601409	0.00645314
204897_at	prostaglandin E receptor 4 (subtype EP4)	PTGER4	chr5p13.1	19	-0.601633	0.00642817
222459_at	chromosome 1 open reading frame 108	C1orf108	chr1p34.3	19	-0.601853	0.00640374
1569191_at	similar to zinc finger protein 91	FLJ44894	chr19p12	15	-0.602292	0.0063551
219551_at	ELL associated factor 2	EAF2	chr3q13.33	19	-0.602488	0.00633344
225849_s_at	SFT2 domain containing 1	SFT2D1	chr6q27	19	-0.602671	0.00631337
239200_at	Phosphoglycerate dehydrogenase like 1	PHGDHL1	chr13q32.3	10	-0.603039	0.00627298
225019_at	calcium/calmodulin-dependent protein kinase (CaM kinase) II delta	CAMK2D	chr4q26	10	-0.603138	0.00626217
227960_s_at	fumarylacetoacetate hydrolase domain containing 1	FAHD1	chr16p13.3	19	-0.603147	0.00626118
213754_s_at	poly(A) binding protein interacting protein 1	PAIP1	chr5p12	19	-0.603187	0.00625689
226453_at	ribonuclease H2, subunit C	RNASEH2C	chr11q13.1	19	-0.60329	0.0062457
212847_at	Far upstream element (FUSE) binding protein 1	FUBP1	chr1p31.1	19	-0.603334	0.0062409
202468_s_at	catenin (cadherin-associated protein), alpha-like 1	CTNNAL1	chr9q31.2	19	-0.603385	0.00623533
223334_at	transmembrane protein 126A	TMEM126A	chr11q14.1	19	-0.603533	0.00621925
207165_at	hyaluronan-mediated motility receptor (RHAMM)	HMMR	chr5q33.2-qter	15	-0.60355	0.00621739
210254_at	membrane-spanning 4-domains, subfamily A, member 3 (hematopoietic cell-specific)	MS4A3	chr11q12.1	18	-0.603624	0.00620941
218976_at	DnaJ (Hsp40) homolog, subfamily C, member 12	DNAJC12	chr10q22.1	19	-0.603749	0.00619585
231292_at	EP300 interacting inhibitor of differentiation 3	EID3	chr12q23-q24.1	17	-0.60382	0.00618819
213320_at	protein arginine methyltransferase 3	PRMT3	chr11p15.1	19	-0.604101	0.00615787
229528_at	hypothetical protein LOC283378	LOC283378	chr12q24.31	19	-0.604161	0.00615137
223825_at	KIAA1432	KIAA1432	chr9p24.1	11	-0.604508	0.0061142
225707_at	ADP-ribosylation-like factor 6 interacting protein 6	ARL6IP6	chr2q23.3	19	-0.604864	0.0060762
242887_at	Transcribed locus	---	---	19	-0.604868	0.00607579
202503_s_at	KIAA0101	KIAA0101	chr15q22.31	19	-0.605081	0.00605316
226413_at	hypothetical gene supported by BC047417	LOC400027	chr12q12	19	-0.605082	0.00605302
203627_at	Insulin-like growth factor 1 receptor	IGF1R	chr15q26.3	18	-0.605153	0.0060455
238693_at	Polyhomeotic homolog 3 (Drosophila)	PHC3	chr3q26.2	19	-0.60523	0.00603728
203914_x_at	hydroxyprostaglandin dehydrogenase 15-(NAD)	HPGD	chr4q34-q35	19	-0.605256	0.00603453
227600_at	Full-length cDNA clone CS0DK012YA15 of HeLa cells Cot 25-normalized of Homo sapiens (human)	---	---	18	-0.6059	0.00596667
225655_at	ubiquitin-like, containing PHD and RING finger domains, 1	UHRF1	chr19p13.3	19	-0.605984	0.00595792
214862_x_at	MRNA; cDNA DKFZp564G1162 (from clone DKFZp564G1162)	---	---	18	-0.606048	0.00595117
218150_at	ADP-ribosylation factor-like 5A	ARL5A	chr2q23.3	19	-0.606061	0.00594987
228372_at	chromosome 10 open reading frame 128	C10orf128	chr10q11.22	12	-0.606123	0.00594332
205194_at	phosphoserine phosphatase	PSPH	chr7p15.2-p15.1	18	-0.606179	0.00593749
244132_x_at	Zinc finger protein 518	ZNF518	chr10q23.33	19	-0.606395	0.00591499
221952_x_at	TRM5 tRNA methyltransferase 5 homolog (S. cerevisiae)	TRMT5	chr14q23.1	19	-0.606431	0.00591122
235648_at	zinc finger protein 567	ZNF567	chr19q13.12	19	-0.606525	0.00590143
210286_s_at	solute carrier family 4, sodium bicarbonate cotransporter, member 7	SLC4A7	chr3p22	10	-0.607094	0.00584254
234394_at	zinc finger protein 124	ZNF124	chr1q44	19	-0.607221	0.00582943
232523_at	multiple EGF-like-domains 10	MEGF10	chr5q33	10	-0.607258	0.00582564
233430_at	TBC1 domain family, member 22B	TBC1D22B	chr6p21.2	15	-0.607349	0.00581633
219399_at	lin-7 homolog C (C. elegans)	LIN7C	chr11p14	17	-0.607502	0.00580056
204026_s_at	ZW10 interactor	ZWINT	chr10q21-q22	19	-0.607505	0.00580028
202894_at	signal-regulatory protein alpha	SIRPA	chr20p13	18	-0.60768	0.00578243
204127_at	replication factor C (activator 1) 3, 38kDa	RFC3	chr13q12.3-q13	19	-0.607809	0.00576918
222989_s_at	ubiquilin 1	UBQLN1	chr9q22|9q21.2-q21.3	18	-0.608336	0.00571565
242923_at	Zinc finger protein 678	ZNF678	chr1q42.13	19	-0.608515	0.0056975
242117_at	Mitogen-activated protein kinase kinase kinase 3	MAP3K3	chr17q23.3	19	-0.608831	0.00566572
239404_at	Topoisomerase (DNA) I	TOP1	chr20q12-q13.1	19	-0.608927	0.00565603
219077_s_at	WW domain containing oxidoreductase	WWOX	chr16q23.3-q24.1	19	-0.609056	0.00564307
227525_at	glucocorticoid induced transcript 1	GLCCI1	chr7p21.3	19	-0.609244	0.00562427
1554095_at	similar to proline rich 8 /// similar to proline rich 8 /// similar to proline rich 8	LOC727871 /// LOC730348 /// LOC732019	chr7q36.3	17	-0.609333	0.00561536
208970_s_at	SMAD family member 3 /// uroporphyrinogen decarboxylase	SMAD3 /// UROD	chr15q22.33 /// chr1p34	19	-0.60947	0.00560173
221791_s_at	coiled-coil domain containing 72	CCDC72	chr3p21.31	19	-0.609526	0.00559619
229671_s_at	Chromosome 21 open reading frame 45	C21orf45	chr21q22.11	16	-0.6096	0.00558883
208658_at	protein disulfide isomerase family A, member 4	PDIA4	chr7q35	19	-0.609949	0.00555418
225520_at	methylenetetrahydrofolate dehydrogenase (NADP+ dependent) 1-like	MTHFD1L	chr6q25.1	19	-0.609957	0.00555341
240084_at	Succinate dehydrogenase complex, subunit A, flavoprotein (Fp) /// Succinate dehydrogenase complex, subunit A, flavoprotein pseudogene	SDHA /// LOC220729	chr5p15 /// chr3q29	18	-0.610012	0.00554798
239151_at	hypothetical protein LOC399761 /// hypothetical protein LOC643564	LOC399761 /// LOC643564	chr10q11.22	19	-0.610247	0.00552482
1553292_s_at	hypothetical protein FLJ25006	FLJ25006	chr17q11.2	19	-0.61029	0.00552056
211517_s_at	interleukin 5 receptor, alpha	IL5RA	chr3p26-p24	13	-0.610622	0.00548792
213203_at	Small nuclear RNA activating complex, polypeptide 5, 19kDa	SNAPC5	chr15q22.31	19	-0.610774	0.00547312
209583_s_at	CD200 molecule	CD200	chr3q12-q13	18	-0.610922	0.00545863
234193_at	Ribonucleoprotein, PTB-binding 2	RAVER2	chr1p31.3	18	-0.610966	0.00545437
219006_at	chromosome 6 open reading frame 66	C6orf66	chr6q16.1	19	-0.611438	0.00540846
203492_x_at	centrosomal protein 57kDa	CEP57	chr11q21	19	-0.611529	0.00539967
211969_at	heat shock protein 90kDa alpha (cytosolic), class A member 1	HSP90AA1	chr14q32.33	19	-0.612028	0.00535167
225268_at	karyopherin alpha 4 (importin alpha 3)	KPNA4	chr3q25.33	19	-0.612746	0.00528305
228555_at	Calcium/calmodulin-dependent protein kinase (CaM kinase) II delta	CAMK2D	chr4q26	13	-0.612811	0.00527689
230048_at	Interferon-related developmental regulator 1	IFRD1	chr7q22-q31	19	-0.612934	0.00526525
212519_at	ubiquitin-conjugating enzyme E2E 1 (UBC4/5 homolog, yeast)	UBE2E1	chr3p24.2	19	-0.613083	0.00525119
240964_at	Phosphatase and tensin homolog (mutated in multiple advanced cancers 1)	PTEN	chr10q23.3	18	-0.613155	0.00524441
207543_s_at	procollagen-proline, 2-oxoglutarate 4-dioxygenase (proline 4-hydroxylase), alpha polypeptide I	P4HA1	chr10q21.3-q23.1	19	-0.613232	0.0052371
204976_s_at	Alport syndrome, mental retardation, midface hypoplasia and elliptocytosis chromosomal region, gene 1	AMMECR1	chrXq22.3	19	-0.613311	0.00522965
200726_at	protein phosphatase 1, catalytic subunit, gamma isoform	PPP1CC	chr12q24.1-q24.2	19	-0.614062	0.00515936
226459_at	phosphoinositide-3-kinase adaptor protein 1	PIK3AP1	chr10q24.1	19	-0.61428	0.00513911
218355_at	kinesin family member 4A	KIF4A	chrXq13.1	11	-0.614554	0.00511371
224023_s_at	chromosome 3 open reading frame 10	C3orf10	chr3p25.3	16	-0.614917	0.00508022
235610_at	AlkB, alkylation repair homolog 8 (E. coli)	ALKBH8	chr11q22.3	19	-0.615094	0.00506393
236685_at	Transcribed locus	---	---	19	-0.615156	0.0050583
209763_at	chordin-like 1	CHRDL1	chrXq22.3	18	-0.615278	0.00504715
203284_s_at	heparan sulfate 2-O-sulfotransferase 1	HS2ST1	chr1p31.1-p22.1	19	-0.615674	0.00501098
219269_at	homeobox containing 1	HMBOX1	chr8p21.1	19	-0.615784	0.00500097
201878_at	ariadne homolog, ubiquitin-conjugating enzyme E2 binding protein, 1 (Drosophila)	ARIH1	chr15q24	19	-0.616192	0.00496408
218611_at	immediate early response 5	IER5	chr1q25.3	19	-0.616466	0.0049394
218716_x_at	mitochondrial translation optimization 1 homolog (S. cerevisiae)	MTO1	chr6q13	19	-0.616631	0.00492464
223907_s_at	PIN2-interacting protein 1	PINX1	chr8p23	18	-0.617411	0.00485512
209388_at	poly(A) polymerase alpha	PAPOLA	chr14q32.31	19	-0.617469	0.00484996
217826_s_at	ubiquitin-conjugating enzyme E2, J1 (UBC6 homolog, yeast)	UBE2J1	chr6q15	19	-0.61751	0.0048463
228095_at	PHD finger protein 14	PHF14	chr7p21.3	19	-0.617657	0.00483338
218701_at	lactamase, beta 2	LACTB2	chr8p22-q22.3	19	-0.618106	0.0047938
231798_at	Noggin	NOG	chr17q21-q22	19	-0.618165	0.0047887
225897_at	Homo sapiens, clone IMAGE:5547644, mRNA	---	---	12	-0.618465	0.00476245
219031_s_at	nuclear import 7 homolog (S. cerevisiae)	NIP7	chr16q22.1	18	-0.618466	0.00476235
212599_at	autism susceptibility candidate 2	AUTS2	chr7q11.22	19	-0.618531	0.00475673
212919_at	DCP2 decapping enzyme homolog (S. cerevisiae)	DCP2	chr5q22.2	19	-0.618586	0.00475189
203819_s_at	insulin-like growth factor 2 mRNA binding protein 3	IGF2BP3	chr7p11	19	-0.618839	0.00472988
228205_at	transketolase (Wernicke-Korsakoff syndrome)	TKT	chr3p14.3	17	-0.618991	0.00471673
215227_x_at	acid phosphatase 1, soluble	ACP1	chr2p25	19	-0.619027	0.00471367
227650_at	heat shock 70kDa protein 14	HSPA14	chr10p13	18	-0.619192	0.00469942
36711_at	v-maf musculoaponeurotic fibrosarcoma oncogene homolog F (avian)	MAFF	chr22q13.1	19	-0.619204	0.00469832
211953_s_at	RAN binding protein 5	RANBP5	chr13q32.2	19	-0.619267	0.00469292
201653_at	cornichon homolog (Drosophila)	CNIH	chr14q22.2	19	-0.619548	0.00466877
225934_at	Mitochondrial ribosomal protein L20	MRPL20	chr1p36.3-p36.2	15	-0.619641	0.00466081
231311_at	CDNA FLJ11417 fis, clone HEMBA1000960	---	---	13	-0.619814	0.00464603
201316_at	proteasome (prosome, macropain) subunit, alpha type, 2	PSMA2	chr7p13	19	-0.619896	0.00463902
219032_x_at	opsin 3 (encephalopsin, panopsin)	OPN3	chr1q43	19	-0.619908	0.00463794
201435_s_at	eukaryotic translation initiation factor 4E	EIF4E	chr4q21-q25	19	-0.61992	0.00463697
205110_s_at	fibroblast growth factor 13	FGF13	chrXq26.3	13	-0.619921	0.00463684
200870_at	serine/threonine kinase receptor associated protein	STRAP	chr12p12.3	19	-0.620173	0.00461538
219505_at	cat eye syndrome chromosome region, candidate 1	CECR1	chr22q11.2	16	-0.620188	0.00461411
232392_at	Splicing factor, arginine/serine-rich 3	SFRS3	chr6p21	19	-0.620203	0.00461283
235258_at	DCP2 decapping enzyme homolog (S. cerevisiae)	DCP2	chr5q22.2	19	-0.620218	0.00461156
201542_at	SAR1 gene homolog A (S. cerevisiae)	SAR1A	chr10q22.1	19	-0.62036	0.0045995
219094_at	armadillo repeat containing 8	ARMC8	chr3q22.3	19	-0.620369	0.00459875
208766_s_at	heterogeneous nuclear ribonucleoprotein R	HNRPR	chr1p36.12	19	-0.620653	0.00457474
241937_s_at	WD repeat domain 4	WDR4	chr21q22.3	18	-0.620891	0.00455472
225830_at	PDZ domain containing 8	PDZD8	chr10q25.3-q26.11	19	-0.620902	0.00455374
210685_s_at	ubiquitination factor E4B (UFD2 homolog, yeast)	UBE4B	chr1p36.3	19	-0.62151	0.0045029
1553111_a_at	kelch repeat and BTB (POZ) domain containing 6	KBTBD6	chr13q14.11	13	-0.621825	0.0044767
228972_at	Neural precursor cell expressed, developmentally down-regulated 1	NEDD1	chr12q23.1	19	-0.621906	0.00447005
222658_s_at	aprataxin	APTX	chr9p13.3	19	-0.622018	0.00446077
1568627_at	SMEK homolog 2, suppressor of mek1 (Dictyostelium)	SMEK2	chr2p16.1	19	-0.622081	0.00445557
222735_at	---	---	---	19	-0.622142	0.00445055
205052_at	AU RNA binding protein/enoyl-Coenzyme A hydratase	AUH	chr9q22.31	19	-0.622621	0.00441118
202388_at	regulator of G-protein signalling 2, 24kDa	RGS2	chr1q31	19	-0.622674	0.00440681
207156_at	histone cluster 1, H2ag	HIST1H2AG	chr6p22.1	18	-0.622984	0.00438152
230481_at	aspartoacylase (aminocyclase) 3	ACY3	chr11q13.2	18	-0.62343	0.00434529
218549_s_at	family with sequence similarity 82, member B	FAM82B	chr8q21.3	19	-0.623913	0.0043064
203077_s_at	SMAD family member 2	SMAD2	chr18q21.1	19	-0.62409	0.00429217
1566501_at	Thromboxane A synthase 1 (platelet, cytochrome P450, family 5, subfamily A)	TBXAS1	chr7q34-q35	17	-0.624142	0.004288
201738_at	eukaryotic translation initiation factor 1B	EIF1B	chr3p22.1	19	-0.624183	0.00428471
211987_at	topoisomerase (DNA) II beta 180kDa	TOP2B	chr3p24	19	-0.624295	0.00427581
242560_at	Fanconi anemia, complementation group D2	FANCD2	chr3p26	19	-0.624302	0.00427521
241844_x_at	transmembrane protein 156	TMEM156	chr4p14	18	-0.624402	0.0042673
227493_s_at	KIAA1143	KIAA1143	chr3p21.31	18	-0.624974	0.0042219
223096_at	nucleolar protein NOP5/NOP58	NOP5/NOP58	chr2q33.1	19	-0.625081	0.00421345
204822_at	TTK protein kinase	TTK	chr6q13-q21	18	-0.625118	0.00421055
209797_at	transmembrane protein 4	TMEM4	chr12q15	18	-0.625267	0.00419881
209825_s_at	uridine-cytidine kinase 2	UCK2	chr1q23	16	-0.625306	0.00419573
233506_at	Full length insert cDNA clone ZB81B12	---	---	18	-0.625339	0.00419309
224713_at	MKI67 (FHA domain) interacting nucleolar phosphoprotein	MKI67IP	chr2q14.3	18	-0.625405	0.00418795
218589_at	purinergic receptor P2Y, G-protein coupled, 5	P2RY5	chr13q14	19	-0.625445	0.00418479
202235_at	solute carrier family 16, member 1 (monocarboxylic acid transporter 1)	SLC16A1	chr1p12	12	-0.626068	0.00413619
205510_s_at	hypothetical protein FLJ10038	FLJ10038	chr15q15.3	19	-0.626322	0.0041165
210432_s_at	sodium channel, voltage-gated, type III, alpha	SCN3A	chr2q24	18	-0.626371	0.00411266
208668_x_at	high-mobility group nucleosomal binding domain 2	HMGN2	chr1p36.1	19	-0.627113	0.00405565
209094_at	dimethylarginine dimethylaminohydrolase 1	DDAH1	chr1p22	18	-0.627539	0.00402324
1565877_at	Nucleoporin 153kDa	NUP153	chr6p22.3	12	-0.627747	0.00400748
235102_x_at	GRB2-related adaptor protein	GRAP	chr17p11.2	18	-0.627826	0.00400144
204440_at	CD83 molecule	CD83	chr6p23	19	-0.628262	0.00396861
213515_x_at	hemoglobin, gamma A /// hemoglobin, gamma A /// hemoglobin, gamma G /// hemoglobin, gamma G	HBG1 /// HBG2	chr11p15.5	13	-0.628406	0.00395782
228928_x_at	BTG3 associated nuclear protein	BANP	chr16q24.2-q24.3	19	-0.628489	0.00395165
222891_s_at	B-cell CLL/lymphoma 11A (zinc finger protein)	BCL11A	chr2p16.1	19	-0.628623	0.00394164
200783_s_at	stathmin 1/oncoprotein 18	STMN1	chr1p36.1-p35	19	-0.629114	0.0039051
201473_at	jun B proto-oncogene	JUNB	chr19p13.2	18	-0.629187	0.00389967
213002_at	Myristoylated alanine-rich protein kinase C substrate	MARCKS	chr6q22.2	15	-0.629484	0.00387775
231699_at	Nuclear factor of kappa light polypeptide gene enhancer in B-cells inhibitor, alpha	NFKBIA	chr14q13	13	-0.630069	0.00383489
209900_s_at	solute carrier family 16, member 1 (monocarboxylic acid transporter 1)	SLC16A1	chr1p12	19	-0.630579	0.00379776
220169_at	transmembrane protein 156	TMEM156	chr4p14	17	-0.630585	0.00379737
44790_s_at	chromosome 13 open reading frame 18	C13orf18	chr13q14.12	15	-0.630644	0.00379309
202552_s_at	cysteine rich transmembrane BMP regulator 1 (chordin-like)	CRIM1	chr2p21	19	-0.630845	0.00377859
203351_s_at	origin recognition complex, subunit 4-like (yeast)	ORC4L	chr2q22-q23	19	-0.631706	0.00371694
211675_s_at	MyoD family inhibitor domain containing /// MyoD family inhibitor domain containing	MDFIC	chr7q31.1-q31.2	19	-0.632081	0.00369033
227646_at	CDNA FLJ39389 fis, clone PLACE6003621	---	---	15	-0.633779	0.00357184
202391_at	brain abundant, membrane attached signal protein 1	BASP1	chr5p15.1-p14	19	-0.633912	0.00356269
223418_x_at	ankyrin repeat domain 13C	ANKRD13C	chr1p32.3-p31.3	19	-0.634079	0.00355122
229640_x_at	Hypothetical LOC646208	LOC646208	chr13q12.12	19	-0.634179	0.00354442
213135_at	T-cell lymphoma invasion and metastasis 1	TIAM1	chr21q22.1|21q22.11	15	-0.63422	0.00354162
222231_s_at	leucine rich repeat containing 59	LRRC59	chr17q21.33	19	-0.634273	0.00353796
226342_at	spectrin, beta, non-erythrocytic 1	SPTBN1	chr2p21	15	-0.634457	0.00352542
221480_at	heterogeneous nuclear ribonucleoprotein D (AU-rich element RNA binding protein 1, 37kDa)	HNRPD	chr4q21.1-q21.2	19	-0.634669	0.00351103
209348_s_at	v-maf musculoaponeurotic fibrosarcoma oncogene homolog (avian)	MAF	chr16q22-q23	19	-0.63513	0.00347983
204044_at	quinolinate phosphoribosyltransferase (nicotinate-nucleotide pyrophosphorylase (carboxylating))	QPRT	chr16p11.2	18	-0.635182	0.00347633
229465_s_at	Protein tyrosine phosphatase, receptor type, S	PTPRS	chr19p13.3	19	-0.635738	0.00343906
207030_s_at	cysteine and glycine-rich protein 2	CSRP2	chr12q21.1	16	-0.635775	0.0034366
226066_at	microphthalmia-associated transcription factor	MITF	chr3p14.2-p14.1	19	-0.635925	0.00342665
218313_s_at	UDP-N-acetyl-alpha-D-galactosamine:polypeptide N-acetylgalactosaminyltransferase 7 (GalNAc-T7)	GALNT7	chr4q31.1	19	-0.636268	0.00340389
227354_at	phosphoprotein associated with glycosphingolipid microdomains 1	PAG1	chr8q21.13	17	-0.636519	0.00338728
209813_x_at	T cell receptor gamma constant 2 /// T cell receptor gamma constant 2 /// T cell receptor gamma variable 9 /// T cell receptor gamma variable 9 /// TCR gamma alternate reading frame protein /// TCR gamma alternate reading frame protein	TRGC2 /// TRGV9 /// TARP	chr7p14 /// chr7p15-p14	19	-0.636526	0.00338682
217832_at	synaptotagmin binding, cytoplasmic RNA interacting protein	SYNCRIP	chr6q14-q15	19	-0.63653	0.00338656
204215_at	chromosome 7 open reading frame 23	C7orf23	chr7q21.1-q21.2	19	-0.636826	0.00336712
212488_at	collagen, type V, alpha 1	COL5A1	chr9q34.2-q34.3	18	-0.637243	0.00333989
221842_s_at	zinc finger protein 131	ZNF131	chr5p12-p11	19	-0.637546	0.00332019
222808_at	asparagine-linked glycosylation 13 homolog (S. cerevisiae)	ALG13	chrXq23	19	-0.638353	0.00326822
203588_s_at	transcription factor Dp-2 (E2F dimerization partner 2)	TFDP2	chr3q23	18	-0.638635	0.00325025
205267_at	POU domain, class 2, associating factor 1	POU2AF1	chr11q23.1	16	-0.638748	0.00324303
225367_at	phosphoglucomutase 2	PGM2	chr4p14	19	-0.638749	0.00324298
219105_x_at	origin recognition complex, subunit 6 like (yeast)	ORC6L	chr16q12	19	-0.639253	0.00321105
207996_s_at	chromosome 18 open reading frame 1	C18orf1	chr18p11.2	19	-0.63938	0.00320308
201513_at	translin	TSN	chr2q21.1	19	-0.639487	0.00319635
223180_s_at	chromosome 18 open reading frame 55	C18orf55	chr18q22.3	19	-0.639504	0.00319528
225195_at	DPH3, KTI11 homolog (S. cerevisiae)	DPH3	chr3p24.3	18	-0.639802	0.00317664
209482_at	processing of precursor 7, ribonuclease P subunit (S. cerevisiae)	POP7	chr7q22	19	-0.640167	0.0031539
214363_s_at	matrin 3	MATR3	chr5q31.2	19	-0.640347	0.00314274
233899_x_at	Zinc finger and BTB domain containing 10	ZBTB10	chr8q13-q21.1	16	-0.640603	0.0031269
218350_s_at	geminin, DNA replication inhibitor	GMNN	chr6p22.2	19	-0.640968	0.00310445
1553605_a_at	ATP-binding cassette, sub-family A (ABC1), member 13	ABCA13	chr7p12.3	17	-0.641019	0.0031013
232239_at	Hypothetical LOC643529	LOC643529	chr10q23.31	19	-0.641616	0.00306494
227904_at	5-azacytidine induced 2	AZI2	chr3p24.1	19	-0.641734	0.00305777
218497_s_at	ribonuclease H1	RNASEH1	chr2p25	19	-0.64249	0.00301231
224523_s_at	chromosome 3 open reading frame 26 /// chromosome 3 open reading frame 26	C3orf26	chr3q12.1	19	-0.643025	0.00298045
213188_s_at	MYC induced nuclear antigen	MINA	chr3q11.2	19	-0.643545	0.00294972
213128_s_at	ubiquitin protein ligase E3A (human papilloma virus E6-associated protein, Angelman syndrome)	UBE3A	chr15q11-q13	19	-0.643615	0.00294564
202502_at	acyl-Coenzyme A dehydrogenase, C-4 to C-12 straight chain	ACADM	chr1p31	19	-0.643724	0.00293926
219799_s_at	dehydrogenase/reductase (SDR family) member 9	DHRS9	chr2q31.1	19	-0.644629	0.00288662
234488_s_at	germ cell-less homolog 1 (Drosophila) /// germ cell-less homolog 1 (Drosophila)-like	GMCL1 /// GMCL1L	chr2p13.3 /// chr5q35.3	18	-0.644804	0.00287649
204441_s_at	polymerase (DNA directed), alpha 2 (70kD subunit)	POLA2	chr11q13.1	13	-0.645007	0.00286484
224603_at	CDNA clone IMAGE:3831740	---	---	19	-0.645337	0.00284597
200624_s_at	matrin 3	MATR3	chr5q31.2	19	-0.645829	0.002818
238155_at	Transcribed locus, weakly similar to XP_854408.1 similar to LINE-1 reverse transcriptase homolog [Canis familiaris]	---	---	17	-0.645929	0.00281234
202824_s_at	solute carrier family 25 (mitochondrial carrier; adenine nucleotide translocator), member 4	SLC25A4	chr4q35	19	-0.646241	0.00279476
223058_at	family with sequence similarity 107, member B	FAM107B	chr10p13	19	-0.646269	0.00279318
210396_s_at	catenin (cadherin-associated protein), beta 1, 88kDa /// PI-3-kinase-related kinase SMG-1 pseudogene /// bolA homolog 2 (E. coli) /// PI-3-kinase-related kinase SMG-1 pseudogene	CTNNB1 /// LOC440354 /// BOLA2 /// LOC595101	chr3p21 /// chr16p11.2	19	-0.646541	0.00277794
218851_s_at	WD repeat domain 33	WDR33	chr2q14.3	18	-0.647296	0.00273601
223046_at	egl nine homolog 1 (C. elegans)	EGLN1	chr1q42.1	19	-0.647324	0.00273444
219177_at	brix domain containing 2	BXDC2	chr5p13.2	19	-0.647405	0.00272996
239897_at	BCL2-associated transcription factor 1	BCLAF1	chr6q22-q23	18	-0.64744	0.00272804
202680_at	general transcription factor IIE, polypeptide 2, beta 34kDa	GTF2E2	chr8p21-p12	18	-0.647655	0.0027162
212282_at	transmembrane protein 97	TMEM97	chr17q11.2	19	-0.64786	0.00270497
1557801_x_at	chromosome 11 open reading frame 31	C11orf31	chr11q12.1	18	-0.647998	0.00269746
201486_at	reticulocalbin 2, EF-hand calcium binding domain	RCN2	chr15q23	19	-0.648897	0.00264872
206622_at	thyrotropin-releasing hormone	TRH	chr3q13.3-q21	11	-0.64899	0.00264374
214683_s_at	CDC-like kinase 1	CLK1	chr2q33	19	-0.649177	0.00263373
219667_s_at	B-cell scaffold protein with ankyrin repeats 1	BANK1	chr4q24	17	-0.649462	0.00261852
215779_s_at	histone cluster 1, H2bg	HIST1H2BG	chr6p21.3	15	-0.649609	0.00261071
213762_x_at	RNA binding motif protein, X-linked	RBMX	chrXq26.3	19	-0.649866	0.00259705
218482_at	enhancer of yellow 2 homolog (Drosophila)	ENY2	chr8q23.1	19	-0.650902	0.00254274
203177_x_at	transcription factor A, mitochondrial	TFAM	chr10q21	19	-0.650966	0.00253943
216304_x_at	YME1-like 1 (S. cerevisiae)	YME1L1	chr10p14	19	-0.651263	0.00252402
217897_at	FXYD domain containing ion transport regulator 6	FXYD6	chr11q23.3	16	-0.65132	0.0025211
218057_x_at	COX4 neighbor	COX4NB	chr16q24	19	-0.651474	0.00251317
204493_at	BH3 interacting domain death agonist	BID	chr22q11.1	19	-0.651828	0.00249498
237864_at	RAB22A, member RAS oncogene family	RAB22A	chr20q13.32	18	-0.652193	0.00247637
218738_s_at	ring finger protein 138	RNF138	chr18q12.1	19	-0.652323	0.0024698
227794_at	glycine-N-acyltransferase-like 1	GLYATL1	chr11q12.1	11	-0.652631	0.00245417
218392_x_at	sideroflexin 1	SFXN1	---	18	-0.653316	0.0024198
242403_at	Ubiquitin-conjugating enzyme E2D 3 (UBC4/5 homolog, yeast)	UBE2D3	chr4q24	19	-0.653451	0.00241309
228362_s_at	Hypothetical protein LOC441168	RP1-93H18.5	chr6q22.1	18	-0.653586	0.0024064
226081_at	Leucine zipper and CTNNBIP1 domain containing	LZIC	chr1p36.22	11	-0.6536	0.00240566
200014_s_at	heterogeneous nuclear ribonucleoprotein C (C1/C2) /// heterogeneous nuclear ribonucleoprotein C (C1/C2)	HNRPC	chr14q11.2	19	-0.653971	0.00238734
204759_at	regulator of chromosome condensation (RCC1) and BTB (POZ) domain containing protein 2	RCBTB2	chr13q14.3	19	-0.654355	0.00236847
206726_at	prostaglandin D2 synthase, hematopoietic	PGDS	chr4q22.3	19	-0.654515	0.00236063
223322_at	Ras association (RalGDS/AF-6) domain family 5	RASSF5	chr1q32.1	19	-0.654528	0.00235998
201693_s_at	early growth response 1	EGR1	chr5q31.1	15	-0.654682	0.00235245
205884_at	integrin, alpha 4 (antigen CD49D, alpha 4 subunit of VLA-4 receptor)	ITGA4	chr2q31.3	18	-0.65517	0.00232879
218181_s_at	mitogen-activated protein kinase kinase kinase kinase 4	MAP4K4	chr2q11.2-q12	19	-0.655189	0.00232785
215726_s_at	cytochrome b5 type A (microsomal)	CYB5A	chr18q23	19	-0.655284	0.00232326
214677_x_at	immunoglobulin lambda locus /// immunoglobulin lambda variable 4-3 /// immunoglobulin lambda variable 3-25 /// immunoglobulin lambda variable 2-14 /// immunoglobulin lambda joining 3	IGL@ /// IGLV4-3 /// IGLV3-25 /// IGLV2-14 /// IGLJ3	chr22q11.1-q11.2 /// chr22q11.2	17	-0.655403	0.00231757
230274_s_at	Nucleoporin 88kDa	NUP88	chr17p13.2	19	-0.655451	0.00231522
207843_x_at	cytochrome b5 type A (microsomal)	CYB5A	chr18q23	19	-0.655989	0.0022895
225686_at	family with sequence similarity 33, member A	FAM33A	chr17q22	19	-0.656451	0.00226757
218981_at	ACN9 homolog (S. cerevisiae)	ACN9	chr7q21.3	19	-0.656532	0.00226376
206120_at	CD33 molecule	CD33	chr19q13.3	15	-0.656791	0.00225154
227609_at	epithelial stromal interaction 1 (breast)	EPSTI1	chr13q13.3	19	-0.656864	0.00224812
200691_s_at	heat shock 70kDa protein 9 (mortalin)	HSPA9	chr5q31.1	19	-0.656869	0.00224787
223797_at	hypothetical protein PRO2852	PRO2852	---	18	-0.657084	0.00223782
203362_s_at	MAD2 mitotic arrest deficient-like 1 (yeast)	MAD2L1	chr4q27	19	-0.657177	0.00223346
219056_at	ribonuclease H2, subunit B	RNASEH2B	chr13q14.3	19	-0.657266	0.00222934
218662_s_at	non-SMC condensin I complex, subunit G	NCAPG	chr4p15.33	18	-0.657284	0.00222847
218461_at	ATP binding domain 1 family, member C	ATPBD1C	chr12q24.11	19	-0.657384	0.00222383
205393_s_at	CHK1 checkpoint homolog (S. pombe)	CHEK1	chr11q24-q24	19	-0.657508	0.00221805
202234_s_at	solute carrier family 16, member 1 (monocarboxylic acid transporter 1)	SLC16A1	chr1p12	19	-0.657545	0.00221636
213194_at	roundabout, axon guidance receptor, homolog 1 (Drosophila)	ROBO1	chr3p12	19	-0.65766	0.00221102
217968_at	tumor suppressing subtransferable candidate 1	TSSC1	chr2p25.3	18	-0.658136	0.00218908
205282_at	low density lipoprotein receptor-related protein 8, apolipoprotein e receptor	LRP8	chr1p34	19	-0.658731	0.00216189
211940_x_at	H3 histone, family 3A /// H3 histone, family 3A pseudogene /// similar to H3 histone, family 3B /// similar to H3 histone, family 3B	H3F3A /// LOC440926 /// LOC644914 /// LOC730740	chr1q41 /// chr2q31.1 /// chr4q31.1	19	-0.658817	0.00215799
213222_at	phospholipase C, beta 1 (phosphoinositide-specific)	PLCB1	chr20p12	19	-0.658878	0.00215525
227017_at	glutamate-rich 1	ERICH1	chr8p23.3	19	-0.659203	0.00214056
226649_at	pantothenate kinase 1	PANK1	chr10q23.31	19	-0.659639	0.002121
230718_at	heat shock transcription factor family member 5	HSF5	chr17q22	19	-0.660095	0.00210066
201309_x_at	chromosome 5 open reading frame 13	C5orf13	chr5q22.1	16	-0.660275	0.00209271
238015_at	hypothetical protein LOC201725	LOC201725	chr4q32.1	19	-0.661059	0.00205829
228097_at	myosin regulatory light chain interacting protein	MYLIP	chr6p23-p22.3	19	-0.661452	0.00204119
222608_s_at	anillin, actin binding protein	ANLN	chr7p15-p14	18	-0.661778	0.00202712
212489_at	collagen, type V, alpha 1	COL5A1	chr9q34.2-q34.3	17	-0.66259	0.00199242
216161_at	Strawberry notch homolog 1 (Drosophila)	SBNO1	chr12q24.31	18	-0.662595	0.0019922
209911_x_at	histone cluster 1, H2bd	HIST1H2BD	chr6p21.3	19	-0.662878	0.00198022
37170_at	BMP2 inducible kinase	BMP2K	chr4q21.21	18	-0.663237	0.00196509
237510_at	---	---	---	19	-0.663408	0.00195794
208651_x_at	CD24 molecule	CD24	chr6q21	13	-0.664021	0.00193243
200892_s_at	splicing factor, arginine/serine-rich 10 (transformer 2 homolog, Drosophila)	SFRS10	chr3q26.2-q27	19	-0.664166	0.00192644
202302_s_at	similar to splicing factor, arginine/serine-rich 4	FLJ11021	chr12q24.31	19	-0.664804	0.00190026
221027_s_at	phospholipase A2, group XIIA /// phospholipase A2, group XIIA	PLA2G12A	chr4q25	19	-0.664976	0.00189323
205372_at	pleiomorphic adenoma gene 1	PLAG1	chr8q12	19	-0.665759	0.00186159
221923_s_at	nucleophosmin (nucleolar phosphoprotein B23, numatrin)	NPM1	chr5q35	19	-0.666011	0.00185151
1558369_at	M-phase phosphoprotein 9	MPHOSPH9	chr12q24.31	19	-0.666113	0.00184744
239678_at	AP1 gamma subunit binding protein 1	AP1GBP1	chr17q12	18	-0.666123	0.00184704
59644_at	BMP2 inducible kinase	BMP2K	chr4q21.21	19	-0.666171	0.00184513
1559946_s_at	RuvB-like 2 (E. coli)	RUVBL2	chr19q13.3	19	-0.666345	0.00183823
221039_s_at	development and differentiation enhancing factor 1	DDEF1	chr8q24.1-q24.2	17	-0.666753	0.00182209
211725_s_at	BH3 interacting domain death agonist /// BH3 interacting domain death agonist	BID	chr22q11.1	19	-0.667143	0.00180677
233665_x_at	mitochondrial translation optimization 1 homolog (S. cerevisiae)	MTO1	chr6q13	19	-0.667353	0.00179858
207857_at	leukocyte immunoglobulin-like receptor, subfamily A (with TM domain), member 2 /// leukocyte immunoglobulin-like receptor, subfamily A (with TM domain), member 2	LILRA2	chr19q13.4	18	-0.667466	0.00179417
208787_at	mitochondrial ribosomal protein L3	MRPL3	chr3q21-q23	19	-0.667528	0.00179175
223130_s_at	myosin regulatory light chain interacting protein	MYLIP	chr6p23-p22.3	19	-0.668008	0.00177318
202967_at	glutathione S-transferase A4	GSTA4	chr6p12.1	19	-0.668027	0.00177246
224437_s_at	chromosome 6 open reading frame 55 /// chromosome 6 open reading frame 55	C6orf55	chr6q24.1	19	-0.668047	0.00177167
235088_at	hypothetical protein LOC201725	LOC201725	chr4q32.1	18	-0.668939	0.0017376
210187_at	FK506 binding protein 1A, 12kDa	FKBP1A	chr20p13	19	-0.669289	0.0017244
220059_at	BCR downstream signaling 1	BRDG1	chr4q13.2	17	-0.669675	0.00170993
202589_at	thymidylate synthetase	TYMS	chr18p11.32	19	-0.669693	0.00170925
212462_at	MYST histone acetyltransferase (monocytic leukemia) 4	MYST4	chr10q22.2	19	-0.670022	0.001697
206110_at	histone cluster 1, H3h	HIST1H3H	chr6p22-p21.3	10	-0.670175	0.00169131
203949_at	myeloperoxidase	MPO	chr17q23.1	19	-0.670201	0.00169035
227559_at	---	---	---	19	-0.670227	0.00168941
226345_at	CDNA FLJ12853 fis, clone NT2RP2003456	---	---	19	-0.670835	0.00166703
225413_at	upregulated during skeletal muscle growth 5 homolog (mouse)	USMG5	chr10q24.33	19	-0.671453	0.00164453
203613_s_at	NADH dehydrogenase (ubiquinone) 1 beta subcomplex, 6, 17kDa	NDUFB6	chr9p21.1	19	-0.671532	0.00164167
226683_at	Sorting nexin associated golgi protein 1	SNAG1	chr5q11.2	19	-0.671735	0.00163437
212812_at	Serine incorporator 5	SERINC5	chr5q14.1	19	-0.672102	0.00162119
221616_s_at	TAF9B RNA polymerase II, TATA box binding protein (TBP)-associated factor, 31kDa	TAF9B	chrXq13.1-q21.1	18	-0.672126	0.00162036
205027_s_at	mitogen-activated protein kinase kinase kinase 8	MAP3K8	chr10p11.23	19	-0.672588	0.00160392
201588_at	thioredoxin-like 1	TXNL1	chr18q21.31	19	-0.672695	0.00160012
204115_at	guanine nucleotide binding protein (G protein), gamma 11	GNG11	chr7q21	19	-0.672962	0.00159068
226148_at	zinc finger and BTB domain containing 44	ZBTB44	chr11q24.3	19	-0.673121	0.00158512
201016_at	eukaryotic translation initiation factor 1A, X-linked	EIF1AX	chrXp22.12	19	-0.673304	0.00157868
238174_at	F-box and leucine-rich repeat protein 17	FBXL17	chr5q21.3	17	-0.673882	0.00155859
212499_s_at	chromosome 14 open reading frame 111 /// chromosome 14 open reading frame 32	C14orf111 /// C14orf32	chr14q24.3 /// chr14q22.3	19	-0.674263	0.00154547
214214_s_at	complement component 1, q subcomponent binding protein	C1QBP	chr17p13.3	19	-0.674885	0.00152423
200690_at	heat shock 70kDa protein 9 (mortalin)	HSPA9	chr5q31.1	18	-0.675402	0.00150673
226370_at	kelch-like 15 (Drosophila)	KLHL15	chrXp22.1-p21	19	-0.675509	0.00150314
201694_s_at	early growth response 1	EGR1	chr5q31.1	19	-0.675836	0.0014922
1553983_at	hypothetical LOC643109	LOC643109	chr2q37.3	15	-0.676224	0.0014793
232636_at	SLIT and NTRK-like family, member 4	SLITRK4	chrXq27.3	17	-0.676226	0.00147924
225087_at	chromosome 16 open reading frame 63	C16orf63	chr16p13.11	19	-0.676323	0.00147605
211615_s_at	leucine-rich PPR-motif containing /// leucine-rich PPR-motif containing	LRPPRC	chr2p21	19	-0.677273	0.0014449
208753_s_at	nucleosome assembly protein 1-like 1	NAP1L1	chr12q21.2	19	-0.677343	0.00144264
225183_at	chromosome 16 open reading frame 72	C16orf72	chr16p13.2	19	-0.677527	0.00143666
204285_s_at	phorbol-12-myristate-13-acetate-induced protein 1	PMAIP1	chr18q21.32	17	-0.678101	0.00141822
205133_s_at	heat shock 10kDa protein 1 (chaperonin 10)	HSPE1	chr2q33.1	19	-0.678116	0.00141773
216379_x_at	CD24 molecule	CD24	chr6q21	19	-0.678245	0.00141363
231855_at	KIAA1524	KIAA1524	chr3q13.13	11	-0.678623	0.00140161
225723_at	chromosome 6 open reading frame 129	C6orf129	chr6p21.2	12	-0.679029	0.00138879
224430_s_at	mitochondrial translation optimization 1 homolog (S. cerevisiae) /// mitochondrial translation optimization 1 homolog (S. cerevisiae)	MTO1	chr6q13	19	-0.679045	0.00138832
229629_at	Transcribed locus	---	---	19	-0.679111	0.00138622
212399_s_at	vestigial like 4 (Drosophila)	VGLL4	chr3p25.2	19	-0.67972	0.00136724
218395_at	ARP6 actin-related protein 6 homolog (yeast)	ACTR6	chr12q23.1	19	-0.679822	0.00136408
202146_at	interferon-related developmental regulator 1	IFRD1	chr7q22-q31	19	-0.680075	0.00135626
217741_s_at	zinc finger, AN1-type domain 5	ZFAND5	chr9q13-q21	19	-0.680961	0.0013292
200890_s_at	signal sequence receptor, alpha (translocon-associated protein alpha)	SSR1	chr6p24.3	19	-0.680972	0.00132888
221932_s_at	glutaredoxin 5 homolog (S. cerevisiae)	GLRX5	chr14q32.13	19	-0.681757	0.00130528
200997_at	RNA binding motif protein 4	RBM4	chr11q13	19	-0.682415	0.00128577
206643_at	histidine ammonia-lyase	HAL	chr12q22-q24.1	13	-0.683436	0.00125598
229390_at	hypothetical protein LOC441168	RP1-93H18.5	chr6q22.1	19	-0.683655	0.00124967
221020_s_at	solute carrier family 25, member 32 /// solute carrier family 25, member 32	SLC25A32	chr8q22.3	19	-0.683676	0.00124906
208905_at	cytochrome c, somatic	CYCS	chr7p15.2	19	-0.684263	0.00123229
227210_at	CDNA FLJ32568 fis, clone SPLEN2000098	---	---	19	-0.684338	0.00123014
210416_s_at	CHK2 checkpoint homolog (S. pombe)	CHEK2	chr22q11|22q12.1	16	-0.685015	0.00121105
212615_at	chromodomain helicase DNA binding protein 9	CHD9	chr16q12.2	19	-0.685143	0.00120747
221497_x_at	egl nine homolog 1 (C. elegans)	EGLN1	chr1q42.1	17	-0.685416	0.00119985
238988_at	Topoisomerase (DNA) I	TOP1	chr20q12-q13.1	18	-0.685695	0.00119211
218858_at	DEP domain containing 6	DEPDC6	chr8q24.12	19	-0.686333	0.00117459
225626_at	phosphoprotein associated with glycosphingolipid microdomains 1	PAG1	chr8q21.13	19	-0.686609	0.00116707
218940_at	chromosome 14 open reading frame 138	C14orf138	chr14q22.1	19	-0.686715	0.0011642
1559018_at	protein tyrosine phosphatase, receptor type, E	PTPRE	chr10q26	19	-0.686871	0.00115996
212296_at	proteasome (prosome, macropain) 26S subunit, non-ATPase, 14	PSMD14	chr2q24.2	19	-0.687073	0.00115453
226317_at	protein phosphatase 4, regulatory subunit 2	PPP4R2	chr3p13	19	-0.687728	0.00113701
203856_at	vaccinia related kinase 1	VRK1	chr14q32	18	-0.687857	0.00113358
242523_at	Transcribed locus	---	---	18	-0.68786	0.00113349
201669_s_at	myristoylated alanine-rich protein kinase C substrate	MARCKS	chr6q22.2	19	-0.688108	0.00112693
229106_at	dynein, light chain, LC8-type 2	DYNLL2	chr17q22	19	-0.688578	0.0011146
209795_at	CD69 molecule	CD69	chr12p13-p12	19	-0.68867	0.00111219
244235_at	influenza virus NS1A binding protein	IVNS1ABP	chr1q25.1-q31.1	19	-0.688838	0.00110782
223556_at	helicase, lymphoid-specific	HELLS	chr10q24.2	19	-0.68936	0.0010943
225541_at	ribosomal protein L22-like 1	RPL22L1	chr3q26.2	19	-0.689376	0.00109388
203703_s_at	---	---	---	13	-0.689901	0.00108044
219097_x_at	chromosome 19 open reading frame 42	C19orf42	chr19p13.11	19	-0.69115	0.00104903
208180_s_at	histone cluster 1, H4h	HIST1H4H	chr6p21.3	11	-0.69173	0.00103472
210180_s_at	splicing factor, arginine/serine-rich 10 (transformer 2 homolog, Drosophila)	SFRS10	chr3q26.2-q27	18	-0.691774	0.00103362
201351_s_at	YME1-like 1 (S. cerevisiae)	YME1L1	chr10p14	19	-0.691807	0.00103282
227973_at	hypothetical protein FLJ38973	FLJ38973	chr2q33.1	19	-0.692167	0.00102403
201518_at	chromobox homolog 1 (HP1 beta homolog Drosophila )	CBX1	chr17q	19	-0.692254	0.0010219
212592_at	Immunoglobulin J polypeptide, linker protein for immunoglobulin alpha and mu polypeptides	IGJ	chr4q21	15	-0.692504	0.00101585
235171_at	Full-length cDNA clone CS0DM012YE14 of Fetal liver of Homo sapiens (human)	---	---	18	-0.692522	0.00101542
204529_s_at	thymus high mobility group box protein TOX	TOX	chr8q12.1	19	-0.692846	0.00100761
222624_s_at	zinc finger protein 639	ZNF639	chr3q26.32	19	-0.693072	0.00100219
206976_s_at	heat shock 105kDa/110kDa protein 1	HSPH1	chr13q12.3	19	-0.69384	0.000983949
219498_s_at	B-cell CLL/lymphoma 11A (zinc finger protein)	BCL11A	chr2p16.1	19	-0.693979	0.000980681
242539_at	similar to nuclear receptor binding factor 2 /// similar to nuclear receptor binding factor 2	LOC730069 /// LOC731484	chr2q37.1	19	-0.694502	0.000968481
211932_at	heterogeneous nuclear ribonucleoprotein A3	HNRPA3	chr2q31.2	19	-0.6946	0.000966189
217591_at	SKI-like oncogene	SKIL	chr3q26	13	-0.694983	0.000957354
209187_at	down-regulator of transcription 1, TBP-binding (negative cofactor 2)	DR1	chr1p22.1	19	-0.694999	0.000956983
225651_at	ubiquitin-conjugating enzyme E2E 2 (UBC4/5 homolog, yeast)	UBE2E2	chr3p24.2	18	-0.695872	0.00093708
229076_s_at	Translocase of outer mitochondrial membrane 22 homolog (yeast)	TOMM22	chr22q12-q13	19	-0.69589	0.00093666
203454_s_at	ATX1 antioxidant protein 1 homolog (yeast)	ATOX1	chr5q32	18	-0.696926	0.000913507
224601_at	CDNA clone IMAGE:3831740	---	---	19	-0.696966	0.000912615
242648_at	kelch-like 8 (Drosophila)	KLHL8	chr4q22.1	18	-0.697198	0.00090751
225612_s_at	UDP-GlcNAc:betaGal beta-1,3-N-acetylglucosaminyltransferase 5	B3GNT5	chr3q28	19	-0.697596	0.00089878
228452_at	chromosome 17 open reading frame 39	C17orf39	chr17p11.2	19	-0.697914	0.000891865
201223_s_at	RAD23 homolog B (S. cerevisiae)	RAD23B	chr9q31.2	19	-0.697974	0.000890563
224948_at	mitochondrial ribosomal protein S24	MRPS24	chr7p14	19	-0.69949	0.000858241
218239_s_at	GTP binding protein 4	GTPBP4	chr10p15-p14	19	-0.699705	0.000853738
226374_at	Coxsackie virus and adenovirus receptor	CXADR	chr21q21.1	13	-0.69977	0.000852381
242538_at	Transcription factor Dp-1	TFDP1	chr13q34	16	-0.699974	0.000848127
203053_at	breast carcinoma amplified sequence 2	BCAS2	chr1p21-p13.3	19	-0.701464	0.000817628
203948_s_at	myeloperoxidase	MPO	chr17q23.1	18	-0.701497	0.000816957
209704_at	Full length insert cDNA clone YY61D04	---	---	19	-0.701755	0.00081177
209771_x_at	CD24 molecule	CD24	chr6q21	18	-0.701875	0.000809376
204798_at	v-myb myeloblastosis viral oncogene homolog (avian)	MYB	chr6q22-q23	19	-0.702163	0.000803639
207655_s_at	B-cell linker	BLNK	chr10q23.2-q23.33	19	-0.702262	0.000801664
227404_s_at	Early growth response 1	EGR1	chr5q31.1	19	-0.702682	0.000793389
213610_s_at	kelch-like 23 (Drosophila)	KLHL23	chr2q31.1	19	-0.702857	0.000789949
229899_s_at	Chromosome 20 open reading frame 199	C20orf199	chr20q13.13	19	-0.703487	0.000777683
209628_at	nuclear transport factor 2-like export factor 2	NXT2	chrXq22.3	19	-0.70446	0.000759084
222500_at	peptidylprolyl isomerase (cyclophilin)-like 1	PPIL1	chr6p21.1	19	-0.704609	0.000756251
205301_s_at	8-oxoguanine DNA glycosylase	OGG1	chr3p26.2	18	-0.704693	0.000754681
228297_at	Transcribed locus	---	---	19	-0.704871	0.000751334
204033_at	thyroid hormone receptor interactor 13	TRIP13	chr5p15.33	16	-0.705307	0.000743179
224729_s_at	ATP synthase mitochondrial F1 complex assembly factor 1	ATPAF1	chr1p33-p32.3	19	-0.705476	0.000740047
210942_s_at	ST3 beta-galactoside alpha-2,3-sialyltransferase 6	ST3GAL6	chr3q12.1	17	-0.705859	0.000732966
239611_at	Neuronal PAS domain protein 3	NPAS3	chr14q12-q13	13	-0.706039	0.00072966
222523_at	SUMO1/sentrin/SMT3 specific peptidase 2	SENP2	chr3q27.2	17	-0.706682	0.000717975
201930_at	minichromosome maintenance deficient 6 homolog (S. cerevisiae)	MCM6	chr2q21	19	-0.707168	0.000709233
200829_x_at	zinc finger protein 207	ZNF207	chr17q11.2	19	-0.70729	0.000707059
228098_s_at	myosin regulatory light chain interacting protein	MYLIP	chr6p23-p22.3	19	-0.708135	0.000692122
219786_at	metallothionein-like 5, testis-specific (tesmin)	MTL5	chr11q13.2-q13.3	18	-0.708533	0.000685174
204016_at	leucyl-tRNA synthetase 2, mitochondrial	LARS2	chr3p21.3	17	-0.709899	0.000661781
212474_at	KIAA0241	KIAA0241	chr7p14.3	19	-0.710136	0.000657784
201236_s_at	BTG family, member 2	BTG2	chr1q32	18	-0.710459	0.000652386
207828_s_at	centromere protein F, 350/400ka (mitosin)	CENPF	chr1q32-q41	19	-0.710545	0.000650956
226694_at	A kinase (PRKA) anchor protein 2 /// PALM2-AKAP2 protein	AKAP2 /// PALM2-AKAP2	chr9q31-q33	19	-0.710741	0.000647695
204658_at	transformer-2 alpha	TRA2A	chr7p15.3	19	-0.711169	0.000640636
234985_at	---	---	---	17	-0.711234	0.000639576
214032_at	zeta-chain (TCR) associated protein kinase 70kDa	ZAP70	chr2q12	19	-0.711761	0.000630986
214096_s_at	serine hydroxymethyltransferase 2 (mitochondrial)	SHMT2	chr12q12-q14	19	-0.713461	0.00060394
218160_at	NADH dehydrogenase (ubiquinone) 1 alpha subcomplex, 8, 19kDa	NDUFA8	chr9q33.2-q34.11	18	-0.713616	0.000601519
231953_at	bromodomain PHD finger transcription factor	BPTF	chr17q24.3	18	-0.713768	0.000599159
210776_x_at	transcription factor 3 (E2A immunoglobulin enhancer binding factors E12/E47)	TCF3	chr19p13.3	16	-0.713894	0.000597199
202806_at	target of myb1 (chicken)	TOM1	chr22q13.1	18	-0.714812	0.000583139
218905_at	integrator complex subunit 8	INTS8	chr8q22.1	19	-0.715171	0.000577719
1569872_a_at	Full-length cDNA clone CS0DF015YK23 of Fetal brain of Homo sapiens (human) /// Hypothetical protein LOC650392	LOC650392	---	12	-0.715889	0.000566996
223480_s_at	mitochondrial ribosomal protein L47	MRPL47	chr3q26.33	19	-0.716006	0.000565261
238762_at	methylenetetrahydrofolate dehydrogenase (NADP+ dependent) 2-like	MTHFD2L	chr4q13.3	19	-0.717313	0.000546229
225622_at	phosphoprotein associated with glycosphingolipid microdomains 1	PAG1	chr8q21.13	17	-0.717484	0.000543783
219734_at	SID1 transmembrane family, member 1	SIDT1	chr3q13.2	19	-0.718104	0.00053498
222701_s_at	coiled-coil-helix-coiled-coil-helix domain containing 7	CHCHD7	chr8q12.1	18	-0.718508	0.000529304
201774_s_at	non-SMC condensin I complex, subunit D2	NCAPD2	chr12p13.3	19	-0.718677	0.000526944
203221_at	transducin-like enhancer of split 1 (E(sp1) homolog, Drosophila)	TLE1	chr9q21.32	19	-0.71967	0.000513276
210946_at	phosphatidic acid phosphatase type 2A	PPAP2A	chr5q11	18	-0.719741	0.000512301
213251_at	SWI/SNF related, matrix associated, actin dependent regulator of chromatin, subfamily a, member 5	SMARCA5	chr4q31.1-q31.2	19	-0.719811	0.000511358
221558_s_at	lymphoid enhancer-binding factor 1	LEF1	chr4q23-q25	18	-0.720024	0.000508471
224586_x_at	SUB1 homolog (S. cerevisiae)	SUB1	chr5p13.3	19	-0.720072	0.000507816
204891_s_at	lymphocyte-specific protein tyrosine kinase	LCK	chr1p34.3	10	-0.720198	0.000506116
202904_s_at	LSM5 homolog, U6 small nuclear RNA associated (S. cerevisiae)	LSM5	chr7p14.3	19	-0.720442	0.000502843
219478_at	WAP four-disulfide core domain 1	WFDC1	chr16q24.3	11	-0.72124	0.000492265
228562_at	Transcribed locus	---	---	19	-0.722274	0.000478828
243593_s_at	spire homolog 2 (Drosophila)	SPIRE2	chr16q24	19	-0.724572	0.000450071
1553736_at	coiled-coil domain containing 131	CCDC131	chr12q21.1	13	-0.72458	0.000449968
203386_at	TBC1 domain family, member 4	TBC1D4	chr13q22.2	19	-0.725248	0.000441888
232231_at	runt-related transcription factor 2	RUNX2	chr6p21	19	-0.726116	0.000431575
1554343_a_at	BCR downstream signaling 1	BRDG1	chr4q13.2	14	-0.72846	0.000404737
336_at	GM2 ganglioside activator	GM2A	chr5q31.3-q33.1	18	-0.729239	0.000396132
229543_at	Ribosomal protein L29 /// Ribosomal protein L29	RPL29	chr3p21.3-p21.2	19	-0.730486	0.000382688
201391_at	TNF receptor-associated protein 1	TRAP1	chr16p13.3	19	-0.73101	0.000377154
266_s_at	CD24 molecule	CD24	chr6q21	19	-0.731216	0.000375002
239948_at	nucleoporin 153kDa	NUP153	chr6p22.3	19	-0.731831	0.000368619
221521_s_at	GINS complex subunit 2 (Psf2 homolog)	GINS2	chr16q24.1	19	-0.731954	0.000367353
218233_s_at	chromosome 6 open reading frame 49	C6orf49	chr6p21.31	19	-0.732013	0.000366748
202878_s_at	pleckstrin homology, Sec7 and coiled-coil domains 1(cytohesin 1)	PSCD1	chr17q25	17	-0.733718	0.000349618
203820_s_at	insulin-like growth factor 2 mRNA binding protein 3	IGF2BP3	chr7p11	19	-0.734372	0.00034323
239438_at	Rap guanine nucleotide exchange factor (GEF) 6	RAPGEF6	chr5q31.1	14	-0.735437	0.000333046
244623_at	---	---	---	19	-0.736718	0.000321121
234464_s_at	essential meiotic endonuclease 1 homolog 1 (S. pombe)	EME1	chr17q21.33	19	-0.737016	0.000318399
211933_s_at	heterogeneous nuclear ribonucleoprotein A3 pseudogene 1 /// heterogeneous nuclear ribonucleoprotein A3	HNRPA3P1 /// HNRPA3	chr10q11.21 /// chr2q31.2	19	-0.73755	0.000313574
225036_at	Src homology 2 domain containing adaptor protein B /// chromosome 9 open reading frame 105	SHB /// C9orf105	chr9p12 /// chr9p13.2	19	-0.739088	0.000300029
213911_s_at	H2A histone family, member Z	H2AFZ	chr4q24	19	-0.739381	0.000297502
201631_s_at	immediate early response 3	IER3	chr6p21.3	17	-0.739712	0.000294672
205624_at	carboxypeptidase A3 (mast cell)	CPA3	chr3q21-q25	19	-0.740255	0.000290079
203810_at	DnaJ (Hsp40) homolog, subfamily B, member 4	DNAJB4	chr1p31.1	19	-0.740274	0.000289919
201595_s_at	zinc finger CCCH-type containing 15	ZC3H15	chr2q32.1	19	-0.740374	0.000289081
218334_at	THO complex 7 homolog (Drosophila)	THOC7	chr3p14.1	19	-0.741644	0.000278603
215136_s_at	exosome component 8	EXOSC8	chr13q13.1	19	-0.744173	0.000258695
243037_at	chromosome 2 open reading frame 38	C2orf38	chr2q23.3	19	-0.744393	0.000257022
222014_x_at	mitochondrial translation optimization 1 homolog (S. cerevisiae)	MTO1	chr6q13	19	-0.744821	0.00025379
232439_at	CDNA FLJ12030 fis, clone HEMBB1001868	---	---	19	-0.745022	0.000252291
1553604_at	ATP-binding cassette, sub-family A (ABC1), member 13	ABCA13	chr7p12.3	14	-0.746607	0.000240691
201310_s_at	chromosome 5 open reading frame 13	C5orf13	chr5q22.1	19	-0.746839	0.000239029
215946_x_at	similar to omega protein	CTA-246H3.1	chr22q11.23	19	-0.747265	0.000236005
202241_at	tribbles homolog 1 (Drosophila)	TRIB1	chr8q24.13	19	-0.747696	0.000232986
205673_s_at	ankyrin repeat and SOCS box-containing 9	ASB9	---	19	-0.747707	0.00023291
205352_at	serpin peptidase inhibitor, clade I (neuroserpin), member 1	SERPINI1	chr3q26.1	18	-0.748119	0.00023005
244103_at	chromosome 1 open reading frame 55	C1orf55	chr1q42.12	19	-0.748595	0.000226784
226218_at	interleukin 7 receptor	IL7R	chr5p13	12	-0.748892	0.000224762
201091_s_at	chromobox homolog 3 (HP1 gamma homolog, Drosophila) /// similar to chromobox homolog 3	CBX3 /// LOC653972	chr7p15.2	19	-0.749183	0.000222799
218982_s_at	mitochondrial ribosomal protein S17	MRPS17	chr7p11	19	-0.749349	0.000221688
224723_x_at	hypothetical LOC401397	LOC401397	chr7q31.1	19	-0.749626	0.000219842
208672_s_at	splicing factor, arginine/serine-rich 3	SFRS3	chr6p21	19	-0.750019	0.000217247
225071_at	nuclear undecaprenyl pyrophosphate synthase 1 homolog (S. cerevisiae)	NUS1	chr6q22.2	19	-0.751286	0.000209049
234974_at	Galactose mutarotase (aldose 1-epimerase)	GALM	chr2p22.1	16	-0.753025	0.000198228
200807_s_at	heat shock 60kDa protein 1 (chaperonin)	HSPD1	chr2q33.1	19	-0.753237	0.000196944
223155_at	haloacid dehalogenase-like hydrolase domain containing 2	HDHD2	chr18q21.1	19	-0.756173	0.000179848
239033_at	KIAA1958	KIAA1958	chr9q32	18	-0.757658	0.000171694
228988_at	zinc finger protein 711	ZNF711	chrXq21.1-q21.2	19	-0.759507	0.000161985
208694_at	protein kinase, DNA-activated, catalytic polypeptide	PRKDC	chr8q11	19	-0.762571	0.000146926
213881_x_at	SMT3 suppressor of mif two 3 homolog 2 (S. cerevisiae)	SUMO2	chr17q25.1	19	-0.763598	0.000142151
200893_at	splicing factor, arginine/serine-rich 10 (transformer 2 homolog, Drosophila)	SFRS10	chr3q26.2-q27	19	-0.76591	0.000131885
207734_at	lymphocyte transmembrane adaptor 1	LAX1	chr1q32.1	18	-0.765954	0.000131697
204639_at	adenosine deaminase	ADA	chr20q12-q13.11	19	-0.767655	0.000124563
208152_s_at	DEAD (Asp-Glu-Ala-Asp) box polypeptide 21 /// DEAD (Asp-Glu-Ala-Asp) box polypeptide 21	DDX21	chr10q21	19	-0.772	0.000107816
220046_s_at	cyclin L1	CCNL1	chr3q25.32	19	-0.773002	0.000104239
201872_s_at	ATP-binding cassette, sub-family E (OABP), member 1	ABCE1	chr4q31	19	-0.773189	0.000103585
204286_s_at	phorbol-12-myristate-13-acetate-induced protein 1	PMAIP1	chr18q21.32	19	-0.775084	9.7134e-05
204847_at	zinc finger and BTB domain containing 11	ZBTB11	chr3q12.3	19	-0.776666	9.20125e-05
202976_s_at	Rho-related BTB domain containing 3	RHOBTB3	chr5q15	19	-0.777114	9.06061e-05
223129_x_at	myosin regulatory light chain interacting protein	MYLIP	chr6p23-p22.3	18	-0.777703	8.8783e-05
217822_at	WW domain binding protein 11	WBP11	chr12p12.3	19	-0.778853	8.53156e-05
202786_at	serine threonine kinase 39 (STE20/SPS1 homolog, yeast)	STK39	chr2q24.3	19	-0.783623	7.21371e-05
227786_at	thyroid hormone receptor associated protein 6	THRAP6	chr8q24.11	19	-0.783941	7.13257e-05
225285_at	branched chain aminotransferase 1, cytosolic	BCAT1	chr12pter-q12	19	-0.786505	6.50525e-05
218936_s_at	coiled-coil domain containing 59	CCDC59	chr12q21.31	19	-0.787346	6.31025e-05
202691_at	small nuclear ribonucleoprotein D1 polypeptide 16kDa	SNRPD1	chr18q11.2	19	-0.788289	6.09738e-05
244743_x_at	zinc finger protein 138 /// similar to Zinc finger protein 431 /// similar to Zinc finger protein 431	ZNF138 /// LOC730295 /// LOC731265	chr7q11.21-q11.23	17	-0.793009	5.12198e-05
224428_s_at	cell division cycle associated 7 /// cell division cycle associated 7	CDCA7	chr2q31	19	-0.793194	5.0866e-05
223707_at	hypothetical protein MGC10850	MGC10850	---	12	-0.79361	5.00796e-05
213427_at	ribonuclease P 40kDa subunit	RPP40	chr6p25.1	19	-0.794548	4.83435e-05
212857_x_at	SUB1 homolog (S. cerevisiae)	SUB1	chr5p13.3	19	-0.797186	4.37335e-05
202462_s_at	DEAD (Asp-Glu-Ala-Asp) box polypeptide 46	DDX46	chr5q31.1	18	-0.79824	4.20018e-05
218401_s_at	zinc finger protein 281	ZNF281	chr1q32.1	19	-0.799514	3.9986e-05
219258_at	TIMELESS interacting protein	TIPIN	chr15q22.31	19	-0.801253	3.7368e-05
214582_at	phosphodiesterase 3B, cGMP-inhibited	PDE3B	chr11p15.1	14	-0.80448	3.28992e-05
1555141_a_at	Na+/H+ exchanger like domain containing	NHEDC1	chr4q24	16	-0.816541	2.00077e-05
221654_s_at	ubiquitin specific peptidase 3	USP3	chr15q22.3	19	-0.822676	1.53216e-05
225200_at	DPH3, KTI11 homolog (S. cerevisiae)	DPH3	chr3p24.3	18	-0.824564	1.40848e-05
214288_s_at	proteasome (prosome, macropain) subunit, beta type, 1 /// X antigen family, member 3	PSMB1 /// XAGE3	chr6q27 /// chrXp11.22-p11.21	19	-0.834205	9.01975e-06
203685_at	B-cell CLL/lymphoma 2	BCL2	chr18q21.33|18q21.3	19	-0.836151	8.21581e-06
1563453_at	Solute carrier family 24 (sodium/potassium/calcium exchanger), member 3	SLC24A3	chr20p13	12	-0.845127	5.25629e-06
218637_at	Impact homolog (mouse)	IMPACT	chr18q11.2-q12.1	19	-0.848514	4.40867e-06
218247_s_at	ring finger and KH domain containing 2	RKHD2	chr18q21.2	19	-0.851166	3.83045e-06
223151_at	DCN1, defective in cullin neddylation 1, domain containing 5 (S. cerevisiae)	DCUN1D5	chr11q22.3	19	-0.853267	3.42e-06
1559263_s_at	zinc finger CCCH-type containing 12D	ZC3H12D	chr6q25.1	19	-0.854628	3.17479e-06
212846_at	KIAA0179	KIAA0179	chr21q22.3	19	-0.858078	2.62063e-06
