# Supplementary material for: Aging and Replicative Senescence Have Related Effects on Human Stem and Progenitor Cells
Source: PLoS One. 2009 Jun 9;4(6):e5846. doi: 10.1371/journal.pone.0005846 (PMC2688074; doi:10.1371/journal.pone.0005846)
Supplement: Table S4 — Differentially expressed genes are over-represented in chromosomal bands. (0.02 MB XLS) [file pone.0005846.s012.xls]

## Sheet: Tabelle1
Up-regulated					Down-regulated
Chromosome band	regulated per band	present per band	P-value		Chromosome band	regulated per band	present per band	P-value
MSC-replicative Senescence
3p26.2	3	5	0.0045		1p36.3	4	15	0.006
3q21.2	3	6	0.0082		1q25.1	3	9	0.0091
4q26	5	14	0.0032		2p25	4	10	0.0012
5q22	3	5	0.0045		3q27.1	3	10	0.0124
8q22.3	5	12	0.0015		6q15	3	11	0.0161
12p13.3	5	15	0.0044		8q21.2	2	2	0.0028
12q23.2	3	6	0.0082		14q13	3	7	0.0043
18q12.3	2	2	0.0065		15q22.3	2	4	0.0155
19p13.3	3	115	0.0105		17q	2	4	0.0155
20p13	9	40	0.0028		19q13.42	4	19	0.0137
MSC-donor age
1p11.1	1	1	0.0073		1q41	2	27	0.0123
2p11.1	1	2	0.0151		4q31.2	1	4	0.0255
2q14.2	2	8	0.0014		4q33	1	5	0.0315
2q24.1	1	3	0.0219		5p11-q13	1	1	0.0064
4p11	1	2	0.0151		7p15	2	24	0.0098
Xq13.1	2	19	0.008		7q22	2	26	0.0115
11p13	2	27	0.0154		10p12.33	1	2	0.0133
12pter	1	1	0.0073		14q32.33	1	1	0.0064
12q13.3	1	1	0.0073		16p12.1	2	17	0.0051
14q32	2	13	0.0038		17q21.3	2	13	0.003
HPC-donor age
2q32.2	3	7	0.004		2q12	3	9	0.0085
5q15	4	15	0.0055		2q23.3	3	7	0.004
6p21.3	20	135	0		2q33.1	5	22	0.004
6p24	2	3	0.0081		3q26.2	4	13	0.0032
7q36.1	6	29	0.0027		4q24	4	15	0.0055
9q13	4	8	0.0004		5q31.1	5	26	0.008
17q25.1	6	35	0.0067		6q22	3	9	0.0085
1p35.3	4	16	0.0069		6q22.2	2	2	0.0027
20p11.22	2	3	0.0081		7p11	2	2	0.0027
Xq28	9	56	0.0016		7p15.2	3	10	0.0115
