# Supplementary material for: Aging and Replicative Senescence Have Related Effects on Human Stem and Progenitor Cells
Source: PLoS One. 2009 Jun 9;4(6):e5846. doi: 10.1371/journal.pone.0005846 (PMC2688074; doi:10.1371/journal.pone.0005846)
Supplement: Table S5 — Primer list. (0.02 MB XLS) [file pone.0005846.s013.xls]

## Sheet: Tabelle1
Gen	amplicon length (bp)	Forward Primer	Reverse Primer
Housekeeping gene for reference
GAPDH	142	TTCGTCATGGGTGTGAACCA	CTGTGGTCATGAGTCCTTCCA
MSC-donor age
S100A4	273	CCTGGATGTGATGGTGTCCA	CTGGGCTGCTTATCTGGGAA
RAMP	220	CAGGTTCAGTCAAGGGAGACA	TCCACTTCCCAGTCCTCAGA
TREM1	270	CCTTGTGCCCACTCTATACCA	ATGGATGTGGCTGGAAGTCA
IL13RA2	268	ATGAGGGCTTGGATCATGCA	GGTCCCAAAGGTATGCTCCA
MEG3	295	GTCTTCCTTCCTCACCTCCAA	GAGGGATTTCGAGCTGGAGA
HOXB7	153	ATGCGAAGCTCAGGAACTGA	CTGTCTTTCCGTGAGGCAGA
HOXB3	300	CCTCCTCAGGGTAGAATCCAA	GGTTGATGGGGTCATCTCCA
MID1	298	TGGTAGGTCTTCTCACCTCGA	CCAGAACCCTTAACCCTGAGA
SNAPC5	241	CAAACACTTAGACGCCAGCA	AGGTGCTCTTTCCAAGTGCA
PPARG	274	CCCAGGTTTGCTGAATGTGA	GAAATGTTGGCAGTGGCTCA
HPC-donor age
EGR1	298	CTTGGTCAGTGGCCTAGTGA	GTAGTCGGGGATCATGGGAA
TIPIN	309	GGCGTGATTGACCTACCAGA	CCAGTGCTCCATGTGTCTGA
IL7R	315	TTCCAGGTCCCTAGACTGCA	TGCTGTGAGGGAGACTAGGA
LAX1	305	GAGCATACAGCCCACATCCA	CAGTCACCAGCATCTCCACA
MYLIP	256	TCGCCTCTGAAGTCCTCAGA	GCAGATAGACGTGCTGGACA
PCDH9	301	CTTCAGTGCCTCAGAGTGCA	CTGTGGCTGAACCAGAGGAA
VIM	279	GAGGAAATCCAGGAGCTGCA	GGCATCCACTTCACAGGTGA
MYADM	307	GTGGAGGTTGCTGTACAGGA	CAGTGCAGTAGGTCTGTGGA
PIM1	298	GGCTTAATCCGTCTCCACCA	GATGATCAGGGTCACGGAGA
S100A10	320	CAAATGGAACACGCCATGGA	CTCTTATCAGGGAGGAGCGAA
ANXA2	286	CTGTGAGGGTGACGTTAGCA	TTCCTACAGGGACAGCCTCA
